# Supplementary material for: Impressions of sexual unfaithfulness and their accuracy show a degree of universality
Source: PLoS One. 2018 Oct 25;13(10):e0205716. doi: 10.1371/journal.pone.0205716 (PMC6201884; doi:10.1371/journal.pone.0205716)
Supplement: S1 Data — (ZIP) [file pone.0205716.s002.zip › S1Data_Study1.xlsx]

## Sheet: notes
Study 1
Asian participants participant numbers ID200+
n = 32
Caucasian participants IDs numbers ID100-200
n = 50
All participants rated sexual unfaithfulness first
Then either:
attractiveness (Asian n = 10, Caucasian n = 17)
masculinity (Asian n = 13, Caucasian n = 16)
untrustworthiness (Asian n = 9, Caucasian n = 17)
Participant 215 is missing a CFMT score for Asian faces due to computer error
Note, model ID 1968 should be 1986 - is typo
Infidelity index is very slightly different to Rhodes' 2012 paper as we calculated it here minus one other model which was used in the original study (rank order of models is identical).
Please cite Sutherland, Martin, Kloth, Simmons, Foo, & Rhodes

## Sheet: Unfaithfulness
Model ID	Male_Infidelity_index	Age_Male_Model	Cheat	Poach	Caucasian_unfaith_average	Asian_unfaith_average	P100	P101	P102	P103	P104	P105	P106	P107	P108	P109	P110	P111	P112	P113	P114	P115	P120	P121	P122	P123	P124	P125	P127	P129	P130	P131	P132	P134	P135	P136	P137	P139	P142	P143	P144	P145	P146	P147	P149	P150	P151	P153	P154
1008	4.66333	30	19	7	6.08	5.375	5	5	1	4	6	6	3	4	8	9	5	6	7	4	8	5	7	6	7	10	5	4	7	7	9	7	8	6	7	5	7	4	5	7	9	5	8	7	2	2	5	7	7
1015	-0.54115	21	0	0	4.8	5.28125	5	3	3	7	5	7	2	7	4	2	6	5	4	1	5	4	4	8	3	7	4	3	3	5	10	4	3	5	3	1	3	6	2	8	4	4	7	5	7	4	9	9	4
1046	-0.54115	22	0	0	5.2	4.8125	6	7	5	7	5	6	5	6	7	3	5	5	4	4	2	4	4	6	4	5	4	5	4	4	4	7	3	7	7	2	3	6	2	9	2	8	6	6	7	6	10	8	6
1066	-0.54115	23	0	0	6.22	6.09375	7	3	5	5	6	6	2	8	7	5	6	5	9	6	9	5	4	7	7	7	8	3	8	9	8	6	8	5	7	6	8	7	7	9	9	4	2	4	9	3	8	4	4
1080	0.22467	30	1	1	6.98	6.5	9	4	8	8	5	7	5	7	9	8	6	5	8	7	9	8	7	8	4	8	10	10	9	6	10	5	9	9	6	8	8	6	7	8	2	7	6	7	9	4	10	2	6
1178	0.01656	21	0	1	4.44	5.0625	5	3	5	7	5	4	4	3	7	2	5	5	2	1	2	8	7	6	6	3	3	3	4	7	5	5	4	5	5	3	3	5	3	3	3	2	7	2	4	2	10	3	6
1210	-0.54115	25	0	0	5.44	4.9375	5	5	5	9	5	6	2	7	6	2	6	5	2	4	4	5	7	7	3	10	5	9	7	4	8	4	6	4	6	2	5	4	7	10	4	7	2	3	9	2	5	8	6
1216	-0.54115	18	0	0	4.22	4.9375	2	5	4	5	4	6	2	3	6	3	5	5	3	4	7	4	7	6	3	7	8	2	4	3	8	2	2	1	4	2	4	7	7	4	5	2	4	3	6	2	2	8	2
1248	-0.33304	20	1	0	3.7	4.5625	2	2	4	7	4	3	1	3	4	2	5	4	3	2	7	2	8	5	6	3	3	9	1	6	10	2	2	1	5	5	2	2	8	4	2	2	1	2	4	1	4	6	5
1305	-0.54115	22	0	0	5.24	4.96875	3	5	8	1	5	7	2	7	8	3	6	4	2	7	8	4	3	5	3	8	5	7	5	2	8	4	8	4	8	2	3	4	2	4	4	6	6	7	9	1	8	8	5
1306	1.26522	23	6	1	5.18	5	5	5	5	6	5	7	3	2	7	3	7	7	6	7	3	8	6	9	5	8	4	4	4	4	3	4	6	3	4	8	6	6	5	8	4	3	2	4	7	6	4	5	5
1313	0.01656	22	0	1	5.08	5.0625	4	5	1	8	5	4	3	2	4	2	6	4	3	8	10	6	6	7	4	5	5	8	6	5	8	6	1	7	6	5	4	7	5	5	5	6	5	2	7	2	7	5	6
1331	-0.54115	18	0	0	3.64	4.90625	1	2	1	2	3	5	2	2	4	2	6	4	2	2	7	2	7	4	6	3	1	9	2	5	9	3	3	1	3	2	1	3	2	2	6	2	2	6	2	1	1	10	3
1333	0.01656	20	0	1	4.56	4.625	5	4	1	6	4	4	4	2	7	4	6	4	3	8	2	2	9	6	4	4	5	8	4	4	6	3	6	8	7	3	8	4	5	4	6	7	3	5	1	3	2	5	2
1334	0.43278	24	2	1	4.42	5.375	6	2	2	4	4	6	2	2	8	7	5	5	4	9	2	2	3	6	3	3	8	2	9	4	9	4	2	4	6	3	3	2	2	1	9	2	7	7	1	2	9	4	2
1379	-0.54115	18	0	0	3.7	4.34375	2	2	3	3	4	5	2	2	5	1	5	4	8	2	3	2	6	5	6	5	5	7	2	3	5	2	2	2	3	7	6	3	8	3	2	5	2	5	1	2	1	7	3
1549	4.66333	41	30	6	6.1	5.15625	6	6	10	9	5	7	3	2	9	9	5	6	7	9	8	6	8	6	6	9	5	2	9	7	10	7	5	7	8	4	6	5	3	7	3	3	5	7	10	2	4	7	4
1605	-0.54115	27	0	0	3.76	5.46875	4	2	1	6	2	5	2	2	4	3	5	5	4	2	4	7	4	8	3	5	3	2	3	3	9	2	3	4	3	1	2	3	3	3	3	2	2	4	5	3	3	5	3
1630	-0.54115	18	0	0	4.82	4.5625	3	5	4	1	4	5	5	2	6	7	6	5	2	2	3	6	4	5	6	7	6	9	5	5	4	6	8	9	5	2	3	5	5	8	8	7	7	2	3	2	10	3	6
1681	0.08318	20	3	0	5.18	5.5	6	7	6	2	7	6	4	2	3	7	6	5	4	4	3	1	6	8	5	6	4	10	5	3	8	4	1	7	7	2	8	6	7	3	1	8	5	4	7	2	10	5	6
1709	-0.54115	18	0	0	4	4.84375	4	3	4	5	4	5	2	2	4	3	6	4	2	4	7	2	4	6	2	7	4	8	5	4	7	6	1	3	3	2	2	5	3	4	2	3	3	3	4	2	1	9	4
1746	1.05711	26	5	1	4.22	4.90625	5	3	4	5	7	4	2	2	7	2	5	4	3	2	4	4	4	6	5	4	5	5	5	3	7	3	4	5	4	4	6	6	2	7	4	5	5	4	3	2	4	6	5
1773	0.01656	18	0	1	4.02	3.90625	4	3	1	3	5	4	3	2	6	3	5	5	8	3	8	4	7	5	3	2	8	5	5	2	9	7	1	4	5	3	3	3	3	3	1	8	2	4	3	1	6	7	2
1780	-0.12493	21	2	0	4.78	5.46875	2	3	4	2	4	7	3	2	5	4	5	4	3	6	6	4	6	5	6	9	6	3	4	2	9	4	8	3	7	4	5	3	4	1	8	2	4	4	5	3	7	7	4
1837	-0.54115	20	0	0	4.44	4.46875	4	3	6	2	6	4	4	2	2	2	6	4	3	2	5	8	5	8	7	3	6	9	3	6	6	5	5	5	5	3	4	3	3	5	2	1	5	6	3	3	7	4	4
1874	0.01656	26	0	1	4.32	5.65625	6	4	6	8	3	4	2	2	9	3	6	4	3	3	2	1	5	7	3	5	3	8	6	2	7	4	2	2	3	3	3	4	3	2	3	2	5	3	2	4	8	10	2
1901	-0.54115	18	0	0	4.36	5.1875	4	3	1	6	5	5	2	2	5	3	5	5	2	2	5	4	5	6	5	8	8	7	8	8	9	3	2	7	4	2	3	4	5	2	1	1	6	3	2	2	4	7	7
1919	0.57428	23	0	2	5.2	5.28125	4	7	6	8	4	4	5	2	4	2	5	4	4	6	8	7	4	6	4	9	8	9	5	5	7	4	9	7	5	3	6	4	2	7	4	4	7	6	4	2	7	1	3
1942	0.22467	22	1	1	5.72	5.5625	5	3	7	8	7	2	3	2	6	2	5	4	8	4	8	8	7	7	5	7	6	9	5	2	5	6	7	8	7	8	6	6	8	10	4	8	8	4	3	2	10	10	4
1943	1.40672	22	4	2	4.88	5.125	3	3	3	2	4	5	2	2	4	7	6	4	4	7	9	7	7	8	8	2	5	8	6	7	7	5	4	4	4	3	3	6	4	2	3	4	6	3	2	3	3	6	4
1944	-0.54115	21	0	0	5.5	5.96875	6	3	7	9	5	7	3	2	6	7	5	5	8	7	9	8	7	5	4	8	7	7	8	2	8	2	4	6	6	7	4	6	2	7	3	4	5	6	9	5	7	6	4
1968	-0.54115	21	0	0	4.66	5.25	3	4	8	4	5	4	2	2	3	4	5	5	3	6	8	4	6	6	3	4	5	5	8	6	8	6	7	8	4	3	4	5	2	3	4	2	4	3	4	2	10	5	3
1974	-0.54115	24	0	0	4.72	4.96875	6	5	3	3	6	6	3	2	4	1	6	5	4	5	2	5	6	6	3	6	4	7	7	5	7	7	4	5	7	3	7	4	4	8	3	2	7	3	5	2	6	7	3
1975	0.01656	24	0	1	3.82	4.53125	4	2	4	4	4	4	2	2	7	2	5	4	3	7	3	1	6	6	4	3	4	2	5	3	7	4	7	6	5	1	2	2	3	5	4	4	4	2	2	3	4	7	3
1999	-0.54115	28	0	0	6.92	6.5625	8	3	8	4	6	7	4	2	9	9	6	4	8	7	8	8	8	7	7	9	9	3	5	6	10	6	10	8	8	8	9	6	7	10	8	4	7	7	6	6	9	10	5
2001	1.3401	41	1	3	6.78	7.5	3	5	10	8	3	6	4	2	10	10	7	4	9	9	10	10	9	9	4	9	10	4	8	1	10	7	10	1	8	7	9	7	2	7	5	9	8	2	6	2	7	10	5
2005	-0.54115	20	0	0	4.7	5.09375	4	2	5	3	5	6	5	2	7	1	6	5	9	5	4	4	5	7	6	7	7	5	7	3	10	3	2	7	4	2	4	6	5	5	1	1	6	5	3	2	3	6	6
2025	0.01656	21	0	1	4.94	4.9375	5	3	9	8	4	5	3	2	4	4	6	5	5	3	4	8	5	6	5	5	4	8	3	5	8	6	7	9	4	7	4	4	5	5	5	3	3	3	5	3	10	4	6
2106	1.12373	25	8	0	6.88	5.46875	9	5	9	10	7	8	6	2	8	9	6	5	3	8	10	8	5	10	8	8	7	8	7	8	8	9	7	7	8	7	6	7	7	4	7	5	7	7	9	5	10	3	7
2111	-0.54115	21	0	0	4.28	4.59375	4	3	3	6	3	6	2	2	5	5	7	4	3	2	2	3	5	6	6	3	6	9	6	3	8	4	2	2	6	4	5	4	4	3	2	5	3	3	5	3	8	8	4
2222	-0.54115	24	0	0	6.24	6.1875	6	6	10	7	7	7	2	2	3	5	6	4	7	6	2	8	8	6	7	9	7	2	9	4	5	8	10	10	7	4	7	5	6	8	7	7	8	7	4	4	10	6	7
2270	2.58876	23	7	3	5.74	5.59375	4	2	5	8	4	6	3	2	7	4	5	4	8	7	8	7	7	8	6	8	4	9	5	4	10	3	6	4	8	2	6	6	4	5	8	8	2	7	9	3	1	6	6
2303	0.08318	21	3	0	3.34	4.03125	2	2	2	1	4	4	2	2	2	1	5	4	2	2	2	4	3	5	4	6	2	9	2	5	3	4	2	2	2	1	6	4	5	4	1	4	2	3	2	2	10	3	5
2309	-0.54115	24	0	0	4.18	4.375	3	2	2	6	4	6	3	2	3	3	6	5	6	2	2	6	4	7	6	2	4	6	3	5	6	8	2	3	4	1	5	7	5	9	2	6	2	4	4	2	2	6	6
2321	-0.54115	20	0	0	4.48	4.21875	3	3	7	2	5	5	2	2	4	4	5	4	2	4	3	5	6	4	3	6	5	8	6	5	8	6	5	7	3	5	4	3	3	4	1	2	4	5	5	2	7	3	5
2322	0.29129	47	4	0	5.78	5.46875	3	2	5	6	4	8	4	2	5	9	6	5	4	5	5	4	6	6	4	8	8	10	8	7	10	5	7	10	7	2	4	4	9	5	3	2	7	7	9	3	9	8	2
2345	-0.33304	26	1	0	5.16	4.84375	5	6	4	6	5	4	5	2	4	5	5	6	5	3	3	8	8	5	6	1	4	9	5	7	4	7	1	7	3	4	7	6	9	10	3	4	8	6	3	6	8	1	7
2411	-0.54115	20	0	0	5.66	5.84375	2	4	4	7	4	7	3	2	5	6	6	4	5	7	6	9	4	7	7	5	8	8	9	8	8	7	10	5	6	4	8	5	4	8	5	6	3	6	8	4	4	10	5
2412	-0.54115	39	0	0	4.44	5.46875	7	2	3	9	4	3	4	2	5	6	5	5	4	6	7	1	8	4	6	4	5	4	6	3	7	4	5	8	5	4	7	6	3	2	6	2	2	4	2	2	4	4	3
2420	-0.54115	19	0	0	5.36	5.1875	4	5	7	8	4	6	5	2	6	3	5	6	6	7	4	7	6	7	4	8	6	9	4	2	8	7	2	9	6	9	4	3	3	3	3	7	3	4	1	6	5	10	7
2423	-0.54115	19	0	0	4.36	5.09375	3	3	3	7	4	6	2	2	3	4	5	5	7	6	8	3	4	6	4	4	5	4	6	6	6	4	1	4	5	4	5	4	5	3	2	5	3	6	2	2	4	8	3
2469	0.57428	32	0	2	5.96	6.375	5	3	1	5	3	6	4	2	10	8	6	4	3	7	9	4	7	6	6	7	6	8	8	2	9	3	6	8	8	8	7	3	3	8	3	7	7	7	7	5	3	9	8
2518	-0.54115	21	0	0	3.86	4.46875	3	5	2	2	6	6	3	2	2	2	6	4	1	4	2	7	4	5	3	2	3	1	4	3	2	6	4	3	6	1	7	7	5	3	2	2	7	3	2	7	4	6	6
2652	-0.54115	25	0	0	3.04	3.75	3	2	1	1	4	3	3	2	3	2	5	4	3	3	2	1	5	4	5	5	1	10	3	1	8	5	1	3	4	1	3	2	2	1	2	1	3	2	1	2	3	3	3
2662	-0.33304	18	1	0	4.24	4.125	4	3	1	1	4	4	2	2	8	5	5	4	8	2	1	8	7	5	7	4	5	8	4	3	6	4	5	8	3	2	4	4	3	4	7	2	3	3	1	2	5	8	2
2811	0.22467	27	1	1	4.88	4.875	3	4	5	7	4	5	2	2	6	4	5	4	5	4	3	9	7	6	5	6	5	3	6	3	7	4	5	5	4	2	7	6	6	9	3	7	2	5	7	1	7	6	4
2921	-0.33304	22	1	0	4.64	4.1875	3	3	5	4	4	5	2	2	3	2	6	4	7	6	2	8	3	9	4	4	8	7	7	4	7	7	8	7	7	4	4	4	7	3	2	4	6	3	2	3	8	5	4
3005	3.79136	38	9	7	5.44	4.65625	7	2	5	3	7	6	5	2	7	3	6	5	1	5	7	6	8	9	6	8	9	7	7	3	8	3	6	9	2	7	7	6	8	4	6	8	4	7	8	2	1	8	2
3008	0.08318	22	3	0	4.72	5.03125	3	5	1	3	6	5	4	2	3	2	6	4	3	3	8	3	7	7	6	7	6	7	5	5	8	6	3	6	8	5	5	4	3	5	4	5	4	6	2	1	3	2	5
3012	-0.54115	20	0	0	5.08	5.8125	3	3	6	3	4	4	4	2	4	6	6	5	3	6	2	7	5	8	8	5	3	8	4	5	9	7	5	8	3	3	4	6	8	4	9	5	4	5	4	4	7	6	3
3343	0.22467	46	1	1	6.42	6.375	5	6	3	9	4	7	4	2	8	8	7	6	8	3	5	9	8	8	8	7	7	10	10	8	10	6	7	8	7	8	8	4	4	6	5	9	5	7	8	7	5	5	5
3466	-0.54115	20	0	0	4.16	4.25	5	2	1	1	4	4	2	2	4	4	5	4	7	3	10	3	4	5	7	4	6	4	4	3	10	6	5	7	3	3	5	3	6	1	4	2	3	6	2	2	1	8	4
3519	-0.54115	22	0	0	5.88	5.84375	4	5	8	6	5	6	2	2	5	7	6	4	7	5	4	6	6	7	4	9	5	9	7	6	8	6	9	7	7	3	8	6	5	2	9	4	6	7	1	2	8	7	6
3636	0.01656	25	0	1	6.08	6.84375	6	6	7	9	5	8	4	2	8	7	6	4	7	8	3	7	5	7	6	7	4	9	7	4	5	4	7	8	7	7	7	5	3	5	8	8	4	3	10	4	5	8	4
3645	-0.54115	22	0	0	4.66	3.90625	3	4	4	1	5	4	3	2	6	5	6	4	2	7	4	2	7	5	4	5	5	4	5	3	3	7	2	3	4	3	6	6	5	6	4	7	6	4	5	4	10	6	7
4247	0.9905	22	2	2	5.98	6.34375	6	3	3	7	4	7	4	2	7	7	7	4	8	6	4	9	6	9	8	4	8	5	7	4	9	8	9	4	7	8	8	3	3	8	7	7	7	7	7	2	5	7	7
4313	-0.54115	40	0	0	6.22	5.28125	6	2	1	10	6	7	5	2	10	8	6	6	7	8	7	3	8	6	5	9	6	8	5	4	9	4	6	8	8	4	9	4	7	6	9	9	7	7	9	3	4	7	3
4321	0.849	24	4	1	6.3	5.59375	6	5	5	4	6	7	3	2	10	8	6	6	8	7	3	7	8	9	5	8	6	7	4	6	9	7	8	4	7	7	7	6	6	7	8	4	3	5	7	3	10	7	6
4369	-0.33304	27	1	0	4.92	4.875	7	3	3	4	5	5	4	2	8	7	5	4	3	4	3	6	6	6	6	4	6	9	8	4	7	3	2	2	4	6	5	3	7	4	3	6	6	4	5	1	6	7	5
4649	-0.54115	21	0	0	4.6	5.28125	4	2	5	4	4	6	2	2	5	3	6	4	6	7	7	2	5	8	5	6	6	1	7	4	6	4	5	3	5	5	5	5	4	9	7	8	2	3	7	1	2	7	4
4929	-0.54115	22	0	0	5.46	5.75	4	3	3	4	4	7	3	2	9	8	4	4	8	5	3	3	7	7	3	6	8	8	5	6	7	5	7	3	7	7	8	5	3	9	8	5	4	4	2	1	8	9	4
5152	-0.54115	22	0	0	4.48	4.6875	4	4	5	2	4	6	3	2	8	3	6	4	3	6	6	7	4	8	4	4	4	4	9	3	6	4	4	4	3	2	6	3	3	1	6	5	1	4	4	4	10	8	5
5164	-0.54115	19	0	0	4.12	5.21875	4	2	1	3	5	4	3	2	4	6	5	5	9	2	3	2	3	7	4	5	5	3	4	2	9	5	4	5	5	2	7	5	3	3	3	3	5	2	1	2	4	9	2
5551	-0.54115	26	0	0	4.82	4.75	6	5	3	6	6	4	3	2	6	3	6	5	4	2	2	1	6	8	6	5	5	8	3	3	9	5	4	3	6	4	6	4	7	3	3	5	3	6	9	2	10	9	2
5678	-0.54115	22	0	0	5.2	5.6875	5	3	9	2	6	2	4	2	4	7	6	5	8	5	6	7	5	6	6	7	6	2	4	8	7	6	1	6	3	2	4	5	3	7	8	7	6	6	5	5	10	10	4
5731	-0.54115	24	0	0	5.38	4.84375	6	5	4	7	6	4	4	2	5	7	7	4	5	3	7	3	4	6	5	5	7	4	9	4	10	5	7	7	7	3	7	5	5	6	6	4	6	3	8	4	7	7	4
5861	0.01656	19	0	1	4.06	4.96875	4	2	3	1	5	6	3	2	5	4	6	4	2	4	5	3	5	7	3	7	5	5	4	3	4	2	1	2	4	2	5	3	6	8	3	6	5	4	7	1	4	5	6
5923	0.01656	42	0	1	4.8	4.4375	7	5	5	4	4	4	3	2	5	8	5	5	3	4	7	2	6	9	5	7	8	2	5	3	2	3	7	9	5	2	4	6	2	6	4	3	2	8	3	7	2	9	3
6059	-0.54115	18	0	0	5.9	6.15625	6	4	7	8	5	4	2	2	8	6	6	5	8	8	3	10	8	9	6	7	5	5	4	7	9	8	8	5	7	4	4	6	7	8	8	4	5	6	8	2	7	7	3
6130	-0.54115	18	0	0	6.72	6.5625	6	6	8	8	8	7	3	2	10	6	7	4	7	9	9	3	7	10	7	8	9	7	8	2	9	3	10	9	8	3	5	6	7	7	2	9	2	7	10	1	10	10	5
6162	-0.54115	19	0	0	5.46	6	4	5	7	4	3	7	4	2	6	7	6	5	5	6	6	2	5	9	5	6	8	8	6	3	7	5	6	4	7	2	6	4	2	5	6	4	4	2	10	2	8	9	5
6536	0.22467	19	1	1	4.6	5.03125	2	3	3	1	5	6	5	2	6	4	6	4	5	5	5	4	4	6	6	3	3	8	8	6	10	2	6	2	7	6	3	4	5	7	7	5	4	6	3	2	2	2	4
6920	0.57428	31	0	2	6.44	6.28125	6	5	8	8	6	8	4	2	10	9	6	6	6	4	4	8	6	10	5	10	8	6	8	4	10	5	9	7	8	7	5	3	8	6	5	3	4	7	10	5	7	10	4
6996	-0.54115	34	0	0	6.14	5.78125	9	4	4	8	5	7	3	2	10	4	6	4	8	6	2	7	6	6	7	6	8	9	10	4	7	7	10	6	8	8	8	7	3	4	8	8	7	5	9	4	4	8	4
7183	-0.33304	38	1	0	4.88	5.03125	6	3	5	7	5	7	3	2	7	7	6	4	5	3	7	3	3	8	7	4	5	8	5	3	8	4	8	7	6	2	4	4	5	3	3	7	5	6	6	5	3	5	4
7253	-0.54115	24	0	0	6.24	5.1875	7	5	8	10	6	4	4	2	10	4	5	4	4	3	2	3	5	8	7	8	7	3	7	5	9	7	7	10	7	2	7	7	6	10	9	7	7	7	9	6	6	10	5
7750	-0.54115	21	0	0	4.94	6.1875	6	5	2	8	4	5	2	2	9	7	6	5	3	6	7	6	3	5	4	6	3	8	4	3	7	2	7	6	6	2	4	4	2	8	2	8	7	3	5	2	8	8	4
7777	0.01656	30	0	1	5	5.25	6	3	3	4	6	3	5	2	8	7	6	5	2	1	1	2	6	7	3	5	2	4	4	2	9	3	1	5	6	1	4	6	3	9	8	8	2	6	8	5	9	4	6
7792	-0.12493	37	2	0	4.46	4.1875	3	3	1	3	3	6	2	2	10	8	6	4	1	5	4	1	7	8	3	9	7	6	4	3	10	4	4	7	3	4	4	6	8	2	2	2	3	7	2	4	1	7	2
7891	-0.54115	43	0	0	5.9	4.875	4	5	7	7	4	7	4	2	9	8	6	4	3	4	3	5	7	9	8	6	10	3	9	3	10	6	2	9	8	7	8	6	5	8	8	2	6	7	9	6	1	6	3
8421	-0.33304	33	1	0	7.02	6.75	7	5	9	10	6	7	2	2	8	8	6	6	7	7	8	8	9	8	5	9	7	7	8	8	7	8	7	4	8	8	7	5	8	10	8	8	5	4	10	2	8	10	8
8923	-0.54115	19	0	0	4.06	6	6	3	5	2	3	4	4	2	2	3	5	4	2	7	9	1	6	8	3	7	3	1	8	4	9	3	4	3	4	3	2	5	1	3	2	3	3	3	8	2	1	6	4
8989	-0.33304	31	1	0	6.1	4.78125	6	5	2	6	5	6	3	2	8	8	6	4	7	6	8	7	8	6	4	10	6	7	7	3	9	7	10	5	7	7	7	3	10	8	3	4	5	7	9	2	10	10	4
9313	-0.54115	20	0	0	5.76	6.03125	5	3	1	10	4	5	2	2	7	2	6	4	8	6	9	5	6	6	7	7	7	9	8	7	9	7	6	5	5	3	7	6	4	7	7	6	6	3	7	2	8	6	5
9317	-0.54115	18	0	0	6.68	6.5	4	5	6	10	7	7	6	2	9	6	5	5	8	3	7	9	6	7	6	9	6	9	5	5	10	8	6	9	7	9	8	6	3	10	9	6	4	7	9	1	10	7	8
9341	-0.54115	24	0	0	5.84	6.03125	8	3	1	8	6	7	5	2	8	6	7	5	7	5	8	6	6	7	7	5	7	8	7	6	10	8	9	5	7	3	4	4	7	2	6	4	6	4	5	2	4	8	6
9384	2.65537	28	10	2	5.8	5.4375	5	5	4	9	6	6	4	2	7	7	6	5	8	8	2	5	3	7	8	8	4	8	8	6	4	7	4	6	8	6	7	5	8	3	8	2	7	7	7	4	10	8	3
9712	-0.54115	20	0	0	4.56	4.90625	3	2	2	2	4	4	2	2	5	8	6	4	6	5	8	2	9	9	6	4	6	8	3	6	10	3	2	1	3	3	6	5	2	3	7	6	2	4	4	2	3	3	3
9988	0.22467	20	1	1	4.82	5.53125	2	5	2	1	5	3	2	2	4	2	6	5	5	6	4	4	5	10	4	7	9	9	5	5	7	3	3	6	6	4	6	3	3	7	8	9	2	3	8	2	1	9	6
9999	0.43278	25	2	1	5.26	5.1875	5	3	5	4	4	5	3	2	9	2	6	5	6	3	8	2	6	6	7	8	7	5	6	7	8	9	4	4	4	6	5	5	7	6	4	5	4	6	3	2	4	5	6
[truncated: 39 more columns]

## Sheet: Attractiveness
Model ID	Caucasian_att_average	Asian_att_average	P100	P103	P106	P108	P113	P115	P122	P130	P132	P135	P144	P145	P146	P147	P151	P154	P162	P201	P203	P206	P208	P212	P213	P215	P218	P222	P223
1008	2.70588	3.8	2	1	3	3	7	1	3	2	4	5	1	1	2	1	5	2	3	4	2	7	3	4	6	3	3	5	1
1015	2.35294	3.7	2	1	3	1	7	2	6	1	3	5	1	1	1	1	3	1	1	5	2	5	5	2	5	3	6	3	1
1046	4.17647	3.8	5	3	4	4	8	2	7	3	7	6	3	1	5	1	6	3	3	4	2	2	4	3	3	6	6	7	1
1066	3.23529	3.3	4	6	3	2	6	1	4	1	2	3	5	1	3	1	8	4	1	4	4	2	3	3	4	3	3	6	1
1080	4.17647	4.5	3	6	4	3	8	1	5	2	7	6	3	1	6	1	9	4	2	7	1	5	8	2	8	5	2	6	1
1178	5.17647	5	6	6	5	4	7	3	6	5	7	7	6	1	6	1	9	5	4	5	8	5	3	3	8	3	8	5	2
1210	2.17647	2.9	2	2	2	1	8	2	3	1	1	5	1	1	3	1	1	2	1	5	2	3	1	3	4	2	3	5	1
1216	1.76471	3.3	2	2	2	1	4	1	1	1	2	4	1	2	2	1	1	2	1	4	3	6	4	3	3	4	3	2	1
1248	1.76471	2.1	1	1	1	1	4	1	3	1	1	6	1	1	3	1	1	2	1	4	2	1	1	2	1	4	4	1	1
1305	2.47059	3.3	4	3	2	2	5	1	6	1	2	4	1	1	5	1	2	1	1	3	5	1	3	5	5	3	4	3	1
1306	3.70588	4	2	3	3	2	8	3	5	6	5	6	2	1	6	1	5	3	2	5	3	6	3	5	5	4	2	6	1
1313	4.05882	4.7	3	6	4	2	6	1	4	7	4	5	4	1	4	3	10	2	3	5	4	10	3	3	7	6	1	7	1
1331	1.23529	1.5	2	1	1	1	2	1	1	1	1	3	1	1	1	1	1	1	1	2	1	3	1	2	1	1	2	1	1
1333	1.70588	2.1	3	1	3	2	3	1	1	2	1	4	1	1	2	1	1	1	1	6	2	2	1	3	2	2	1	1	1
1334	3.05882	3.1	4	4	4	1	6	1	6	1	1	6	2	1	5	1	2	5	2	6	3	1	5	1	3	3	3	5	1
1379	1.88235	2.9	3	1	2	1	4	1	3	1	1	5	1	1	2	1	2	1	2	4	4	5	1	1	2	2	6	3	1
1549	2	2.9	1	3	2	1	7	1	2	1	1	4	1	1	2	1	1	2	3	4	1	3	4	3	4	3	3	3	1
1605	1.52941	2.1	1	1	2	1	6	1	2	1	1	3	1	1	1	1	1	1	1	4	2	4	1	2	1	4	1	1	1
1630	5.64706	5.3	5	3	5	6	7	3	7	7	7	7	6	1	7	7	10	5	3	6	6	8	6	4	5	6	3	7	2
1681	3.70588	3.7	4	4	4	2	7	1	6	1	9	5	1	3	3	1	8	3	1	4	2	4	8	5	4	3	4	2	1
1709	2.17647	2.6	2	2	2	2	6	1	4	1	2	4	2	2	2	1	1	2	1	5	3	3	2	2	2	2	3	2	2
1746	2.76471	3.6	4	3	3	1	6	2	5	2	1	4	2	1	1	1	5	3	3	5	2	4	6	3	3	3	7	2	1
1773	3.29412	4.2	2	3	4	3	5	2	7	1	2	6	2	1	4	1	9	3	1	4	3	4	4	3	8	2	6	6	2
1780	3.64706	3.3	3	5	4	4	8	1	5	1	4	5	2	5	4	2	3	4	2	4	6	2	3	3	5	4	3	2	1
1837	3.76471	5.8	5	5	3	3	8	3	5	2	3	6	3	1	4	1	7	2	3	6	7	8	4	5	6	6	6	6	4
1874	1.88235	2.9	2	1	2	1	3	2	3	1	3	2	1	1	3	2	2	2	1	3	4	4	5	2	5	2	2	1	1
1901	2.88235	3.6	4	2	2	4	7	1	6	1	3	5	2	2	3	1	1	4	1	4	5	3	2	4	4	3	8	2	1
1919	3.29412	3.9	5	6	2	1	8	1	5	2	2	7	4	1	3	1	3	3	2	6	3	5	3	3	4	3	4	6	2
1942	3.88235	3.7	6	6	2	2	7	1	6	1	6	6	2	1	7	1	9	1	2	6	3	4	5	5	3	3	3	4	1
1943	2.29412	3.5	3	1	2	1	4	1	4	1	4	5	2	1	4	1	2	1	2	6	5	5	3	1	6	4	2	2	1
1944	2.52941	3.1	2	4	3	4	5	1	6	1	1	4	1	1	4	1	2	1	2	6	3	1	4	2	3	5	2	4	1
1968	4.82353	4.1	2	8	3	6	8	2	7	6	4	6	3	2	6	4	7	6	2	5	6	5	2	3	8	5	4	1	2
1974	2.88235	3.3	2	4	4	3	4	1	7	1	4	5	1	1	3	1	4	2	2	5	4	1	4	4	6	3	2	3	1
1975	3.17647	4.2	3	2	3	2	7	1	6	2	2	6	1	1	6	1	4	5	2	5	3	4	2	4	2	4	9	7	2
1999	2.70588	3	1	6	3	2	6	1	4	1	3	6	2	1	6	1	1	1	1	5	1	5	3	1	3	5	2	4	1
2001	1.05882	1.7	1	1	2	1	1	1	1	1	1	1	1	1	1	1	1	1	1	2	1	2	2	1	1	2	1	4	1
2005	3.88235	4.6	3	6	2	3	7	4	6	1	5	5	4	2	6	1	6	3	2	4	6	9	5	5	2	4	3	7	1
2025	3.94118	5	4	6	3	3	8	2	7	5	2	6	2	5	5	1	2	3	3	5	4	3	7	4	4	5	8	8	2
2106	6.29412	5.9	6	10	6	5	8	2	8	4	9	7	5	4	7	6	10	6	4	6	7	8	4	5	7	7	6	8	1
2111	2.05882	3.8	2	1	2	2	5	1	2	1	1	6	1	1	3	1	3	1	2	3	3	3	6	4	4	3	7	4	1
2222	5.11765	5.2	3	10	4	4	9	3	6	6	6	4	4	2	6	6	7	5	2	6	7	8	6	3	8	7	3	2	2
2270	1.76471	3.1	2	1	1	1	5	1	3	1	2	3	1	1	2	1	1	2	2	4	2	5	4	2	3	2	4	4	1
2303	2.94118	5.7	3	2	2	2	6	2	7	1	3	6	1	1	2	1	5	3	3	7	7	6	4	7	3	6	8	7	2
2309	4.05882	5.5	3	7	3	4	8	2	6	1	3	6	4	1	4	3	8	3	3	5	5	4	5	6	6	5	9	8	2
2321	2.82353	3.2	3	2	2	4	6	1	7	2	2	4	3	1	5	1	1	3	1	5	1	5	4	5	2	3	3	2	2
2322	1.47059	2.1	1	1	2	1	3	1	1	1	1	5	1	1	2	1	1	1	1	5	2	4	2	3	1	1	1	1	1
2345	5.17647	5	4	8	4	7	6	2	8	7	6	7	3	2	5	5	5	5	4	6	4	8	7	6	9	3	2	3	2
2411	2.17647	2	2	7	1	1	5	1	4	1	3	3	1	1	2	1	1	2	1	2	3	2	3	2	1	4	1	1	1
2412	3.11765	4.1	1	6	3	3	6	1	4	1	6	5	2	2	6	1	1	2	3	5	4	2	5	4	6	5	6	3	1
2420	4.41176	4.1	5	10	5	1	7	3	4	7	2	7	4	1	7	1	4	3	4	4	5	4	1	5	3	4	8	6	1
2423	2.35294	3.1	3	2	2	3	4	1	3	1	3	4	2	1	2	1	5	1	2	4	2	6	2	2	5	2	4	3	1
2469	2	2.1	1	4	1	3	6	1	2	1	1	5	1	1	2	1	1	2	1	3	1	4	2	2	1	2	2	1	3
2518	5.52941	5	5	7	5	5	9	4	7	8	5	6	6	1	7	3	4	7	5	7	5	5	4	4	7	3	7	6	2
2652	4.17647	5.6	5	6	5	4	7	3	7	6	2	7	3	1	3	1	3	5	3	5	4	8	8	6	6	5	7	5	2
2662	2.82353	4.3	4	1	2	3	7	1	5	4	1	4	2	1	5	1	3	3	1	4	5	10	3	5	3	3	5	4	1
2811	1.88235	3.2	1	1	2	1	5	1	2	1	2	5	1	1	2	1	4	1	1	4	2	3	2	3	4	4	2	6	2
2921	4.88235	5.2	5	6	5	4	8	2	7	6	7	7	3	2	5	3	8	4	1	5	5	3	6	5	7	5	7	5	4
3005	2.17647	3.8	5	2	2	1	6	1	2	1	1	3	1	1	4	1	1	2	3	5	1	4	3	4	1	5	8	5	2
3008	3.41176	3.1	2	4	5	3	6	1	4	2	5	6	1	1	3	2	8	4	1	5	2	4	3	3	4	3	4	1	2
3012	2.41176	3.9	2	2	1	3	7	1	2	2	2	4	1	1	3	4	1	3	2	4	3	5	3	3	3	5	7	5	1
3343	1.64706	2	2	1	2	2	4	1	2	1	1	2	1	1	4	1	1	1	1	2	1	2	2	2	1	1	5	3	1
3466	1.82353	2.7	2	2	2	1	5	1	2	1	1	4	1	2	2	2	1	1	1	6	2	3	2	3	3	2	3	2	1
3519	2.52941	3.3	1	6	2	1	4	1	7	4	2	3	2	1	3	1	3	1	1	6	3	4	4	1	2	4	2	6	1
3636	2.70588	4.1	2	6	4	1	3	1	2	2	3	6	3	1	6	1	1	2	2	5	3	5	6	2	4	4	7	4	1
3645	5.76471	4.8	6	8	4	4	8	3	8	7	6	8	5	2	6	3	8	7	5	6	7	3	7	5	5	5	2	7	1
4247	3.58824	5	2	6	4	2	9	1	6	1	6	4	1	1	6	1	4	5	2	5	7	7	4	2	4	6	6	7	2
4313	1.29412	2.7	1	1	3	1	1	1	2	1	1	3	1	1	1	1	1	1	1	4	1	5	3	2	1	2	6	2	1
4321	2.58824	3.3	2	9	4	2	4	1	4	1	2	4	1	1	1	1	5	1	1	5	3	1	2	4	4	5	4	4	1
4369	2.11765	3.3	2	1	2	2	3	1	5	1	2	5	1	1	2	1	4	2	1	6	1	5	3	4	4	4	3	2	1
4649	2.41176	3.4	2	2	2	1	6	2	6	1	4	4	1	1	3	1	1	2	2	4	4	5	2	5	2	5	3	3	1
4929	1.82353	1.9	1	2	1	1	5	1	1	1	1	3	1	1	2	1	7	1	1	5	2	1	2	2	2	1	2	1	1
5152	2.64706	3.9	2	2	3	2	5	1	6	1	3	5	1	1	3	1	4	2	3	4	3	4	4	5	2	3	7	5	2
5164	2.47059	3.4	1	1	2	2	7	1	3	1	2	5	1	2	3	1	7	2	1	2	3	3	1	2	3	6	7	6	1
5551	3.23529	4.6	3	2	3	1	7	2	5	1	5	6	1	1	4	1	9	2	2	6	2	5	8	2	4	6	7	5	1
5678	3.70588	4.2	2	4	3	2	4	2	6	5	6	6	1	1	4	1	9	4	3	5	3	3	4	4	6	5	7	4	1
5731	3.05882	3.9	3	4	2	1	6	1	3	2	6	5	2	1	3	1	5	4	3	3	3	3	4	5	6	4	7	3	1
5861	1.76471	3.1	2	1	1	2	3	1	2	1	1	6	1	1	2	1	1	1	3	5	3	3	3	3	2	3	4	3	2
5923	2.11765	3.1	5	2	4	2	2	1	4	3	1	3	1	1	2	1	1	1	2	5	1	4	2	5	1	4	6	2	1
6059	2.82353	3.9	4	3	3	1	5	1	6	4	4	6	1	1	2	1	1	3	2	4	4	5	5	4	6	3	5	2	1
6130	2.76471	3.7	3	1	2	1	6	1	5	1	5	5	1	1	3	1	9	1	1	5	6	3	1	2	4	5	4	6	1
6162	2.29412	3.9	2	3	3	3	2	1	3	1	3	5	1	1	2	1	4	1	3	3	2	5	7	3	3	4	3	7	2
6536	2.41176	2.7	1	3	3	4	6	2	4	1	1	6	1	1	2	2	1	2	1	4	3	3	1	4	2	4	2	3	1
6920	2.17647	2.6	1	4	3	2	5	1	2	1	2	4	2	1	4	1	1	1	2	3	2	4	4	1	5	1	4	1	1
6996	3.17647	3.6	1	7	4	3	6	1	4	1	4	6	1	2	4	2	4	2	2	5	3	7	2	2	7	3	2	4	1
7183	2.11765	3	2	1	2	3	5	1	2	1	1	5	1	2	2	1	1	4	2	5	2	2	4	4	3	3	4	1	2
7253	3.76471	4.3	4	4	3	3	8	1	6	2	8	5	1	1	4	1	7	4	2	5	2	5	6	3	4	6	4	7	1
7750	1.82353	2.7	1	1	2	3	3	1	2	1	4	3	1	1	3	1	1	2	1	6	1	2	2	3	4	5	2	1	1
7777	3.52941	3.7	3	2	3	3	6	2	5	4	7	4	1	1	4	1	7	4	3	5	1	4	4	2	6	4	4	6	1
7792	2	3	2	2	5	2	3	1	3	1	1	4	1	1	3	1	1	2	1	5	3	7	2	3	3	2	3	1	1
7891	1.52941	2.6	2	1	3	2	2	1	2	1	1	3	1	1	2	1	1	1	1	5	1	3	3	3	3	3	3	1	1
8421	1.58824	2.4	1	2	2	3	4	1	1	1	1	3	1	1	1	1	2	1	1	4	2	1	6	2	3	2	1	2	1
8923	2.88235	2.8	6	3	4	1	5	1	2	3	3	5	1	2	5	1	2	3	2	3	5	2	7	2	1	2	3	1	2
8989	2.05882	3.9	1	3	3	1	1	1	2	1	1	5	1	1	2	1	8	1	2	5	4	5	3	3	4	5	4	5	1
9313	3	3.5	4	5	2	1	7	1	6	1	1	6	3	1	3	1	6	2	1	6	5	5	3	3	3	3	2	4	1
9317	3	2	4	7	3	3	5	1	3	2	3	4	1	1	4	1	6	2	1	4	1	3	2	1	1	3	3	1	1
9341	3.82353	3.7	1	5	6	3	7	4	4	2	4	5	3	1	4	3	7	4	2	4	1	7	6	1	3	7	4	3	1
9384	4.82353	5	3	9	6	2	7	2	6	7	7	5	3	1	6	5	5	6	2	5	2	6	6	6	7	5	7	5	1
9712	1.64706	2	3	1	1	2	4	1	2	1	1	3	1	1	2	1	1	2	1	4	1	5	2	2	1	2	1	1	1
9988	2.35294	3.2	1	3	2	1	6	1	6	1	2	4	2	1	2	3	2	2	1	6	5	1	4	2	1	3	7	2	1
9999	3.17647	3.8	4	3	2	2	9	1	4	1	1	5	1	1	5	3	5	3	4	5	3	6	2	4	3	5	4	4	2

## Sheet: Masculinity
Model ID	Caucasian_mas_average	Asian_mas_average	P101	P102	P105	P107	P109	P110	P114	P124	P134	P142	P149	P150	P153	P155	P161	P163	P200	P202	P205	P207	P209	P210	P214	P216	P217	P219	P225	P234	P237
1008	5.6875	6.46154	4	6	6	7	8	5	7	7	6	3	6	5	1	5	8	7	6	7	6	6	5	7	9	7	7	5	6	8	5
1015	5.125	5	5	7	5	5	3	6	5	8	6	4	6	4	6	4	6	2	4	5	5	6	7	6	10	4	2	4	4	4	4
1046	6.6875	6.23077	6	10	7	7	6	6	7	10	5	4	7	4	9	6	7	6	4	7	7	6	8	7	9	5	6	6	4	8	4
1066	6.5	6.15385	7	8	6	6	7	6	10	7	6	6	6	6	5	7	6	5	7	7	7	6	5	7	9	8	5	5	6	5	3
1080	8.25	7.46154	9	10	7	9	8	6	9	9	8	8	10	8	8	8	8	7	7	7	8	6	5	10	8	10	7	7	7	9	6
1178	5.9375	6.69231	8	8	6	3	5	6	2	6	3	7	5	7	7	7	7	8	4	8	6	5	4	10	9	6	8	7	4	8	8
1210	5.5	5.69231	5	7	5	6	6	6	5	6	1	4	5	3	8	7	8	6	4	8	6	6	6	5	7	4	6	6	5	7	4
1216	4	5.69231	6	5	2	4	4	5	4	7	2	3	3	2	4	4	4	5	5	7	6	5	8	4	9	6	5	5	6	3	5
1248	4.375	4.53846	6	8	5	5	4	6	4	6	4	3	3	2	4	3	4	3	4	6	4	3	6	2	9	5	3	4	6	3	4
1305	5.8125	5.61538	5	7	6	5	7	5	7	5	4	4	8	5	7	7	6	5	3	6	7	5	7	4	9	6	5	6	6	5	4
1306	5.75	5.84615	7	10	5	5	7	6	7	7	1	3	7	4	7	6	6	4	7	7	6	6	4	7	9	6	4	6	4	6	4
1313	6.625	7.23077	7	9	6	7	7	6	8	6	5	8	6	4	7	6	7	7	4	7	7	7	4	10	8	9	7	6	7	10	8
1331	3.875	4.61538	4	7	5	7	2	5	4	4	1	1	3	5	3	2	4	5	7	6	4	5	1	2	8	5	5	3	5	8	1
1333	5.1875	5.38462	3	6	6	7	7	6	5	8	4	4	4	5	3	4	6	5	6	6	5	6	4	1	9	5	5	4	6	9	4
1334	5	5.53846	3	6	5	7	6	5	7	6	2	5	3	8	1	6	5	5	3	7	6	6	4	7	7	5	5	5	6	6	5
1379	3.375	3.84615	3	5	5	6	1	5	2	4	1	3	3	2	4	2	3	5	4	7	5	3	3	1	5	2	5	4	3	4	4
1549	7.4375	6.07692	7	9	8	8	8	6	9	9	9	7	9	5	7	7	7	4	5	8	5	7	5	5	8	10	4	7	7	6	2
1605	4.75	5.92308	4	7	5	7	4	6	8	2	5	2	6	4	3	4	2	7	5	7	6	5	5	5	8	8	7	5	4	8	4
1630	5.5625	6.53846	8	9	7	6	2	5	4	8	1	8	1	5	6	8	4	7	5	7	7	7	7	9	9	6	7	5	6	3	7
1681	6.6875	6.15385	6	8	5	6	7	6	7	7	2	7	7	7	10	7	8	7	6	6	6	7	5	7	9	4	7	5	6	5	7
1709	4.3125	5.15385	4	6	5	4	3	5	5	5	5	4	3	3	4	4	5	4	5	6	6	5	4	3	8	8	4	5	4	4	5
1746	5.125	5.30769	4	6	4	5	6	5	3	7	3	4	6	5	6	7	7	4	6	7	6	5	4	6	7	6	4	4	5	7	2
1773	5.3125	5.69231	4	7	3	5	6	6	6	7	4	4	4	4	6	7	7	5	6	7	7	5	6	7	8	3	5	5	4	7	4
1780	4.9375	4.69231	5	4	6	4	4	6	7	6	3	3	8	5	7	4	5	2	6	7	5	6	3	3	9	3	2	5	4	4	4
1837	4.9375	5.53846	3	7	3	4	3	5	4	6	2	5	5	3	9	6	6	8	3	6	5	7	9	6	6	8	8	6	4	1	3
1874	6.9375	6.07692	7	7	7	7	8	7	10	9	8	4	9	6	6	6	5	5	5	8	7	6	5	5	9	5	5	5	6	7	6
1901	4.25	4.84615	4	6	6	5	3	5	8	3	3	3	3	2	3	4	4	6	3	6	5	4	5	5	7	3	6	6	4	2	7
1919	4.8125	5.69231	7	8	5	5	2	5	3	8	1	8	3	6	5	4	5	2	7	7	6	6	6	6	7	8	2	5	5	2	7
1942	6.25	5	7	5	4	7	7	6	6	7	7	6	7	6	5	7	8	5	6	8	6	6	3	2	9	4	5	4	4	3	5
1943	4.8125	5.30769	5	6	4	4	7	6	4	5	3	3	4	5	6	5	5	5	6	7	5	5	4	6	8	4	5	6	3	4	6
1944	6.625	5.61538	8	8	7	6	5	6	7	7	6	4	7	8	9	8	7	3	6	8	6	5	7	3	7	7	3	4	4	7	6
1968	7.5	7.30769	8	8	9	9	7	6	10	7	8	9	6	9	5	7	5	7	7	8	6	6	4	10	10	7	7	6	6	10	8
1974	6.375	6.61538	8	6	7	7	6	6	7	6	6	7	7	6	5	7	4	7	5	7	6	6	6	6	10	7	7	6	7	8	5
1975	4.4375	6.23077	3	6	2	6	2	5	6	6	1	6	5	4	4	4	4	7	4	7	6	5	7	4	6	9	7	6	6	8	6
1999	7.8125	6.69231	9	10	8	3	10	6	10	8	7	6	10	8	8	8	7	7	4	5	5	5	7	8	8	10	7	7	6	9	6
2001	6.625	7.07692	5	10	5	9	9	7	9	8	7	3	9	6	2	5	7	5	8	8	6	7	6	7	10	10	5	4	6	9	6
2005	4.4375	4.61538	4	6	4	4	5	6	5	5	1	4	3	5	7	3	6	3	6	7	3	6	6	4	8	3	3	5	3	2	4
2025	6.0625	6.15385	8	5	6	7	6	6	8	7	8	4	6	5	4	5	5	7	4	8	8	6	7	4	9	4	7	5	6	6	6
2106	9.0625	8.23077	9	8	10	10	10	7	10	10	10	9	7	10	9	9	9	8	7	8	9	8	8	10	9	8	8	8	7	9	8
2111	4.75	5.84615	4	5	6	5	7	6	3	7	2	4	2	6	4	3	7	5	5	7	5	5	5	5	8	6	5	5	7	8	5
2222	8.125	8.30769	9	9	9	10	8	6	7	7	8	8	8	9	8	7	8	9	4	8	9	8	7	10	10	9	9	8	7	10	9
2270	5	5.23077	4	7	5	5	4	5	5	7	3	4	5	5	6	6	5	4	6	7	5	6	6	5	8	4	4	5	4	5	3
2303	3.6875	4.46154	3	4	3	4	2	5	2	6	1	4	1	4	8	5	3	4	3	6	6	5	4	6	8	3	4	4	3	3	3
2309	5.125	6.30769	4	4	5	8	5	5	4	6	3	4	4	6	3	7	6	8	4	8	7	6	7	6	8	5	8	6	7	5	5
2321	4.0625	5.69231	4	5	3	4	3	6	7	5	1	3	1	4	3	5	4	7	5	8	6	5	5	6	7	8	7	5	4	2	6
2322	7.4375	6.61538	8	9	7	10	8	7	10	8	7	3	9	7	6	7	8	5	7	8	5	5	5	9	10	10	5	3	7	5	7
2345	6.75	6.53846	8	7	7	8	6	6	6	8	7	8	3	8	8	7	5	6	4	8	7	6	8	6	7	6	6	7	6	7	7
2411	7.375	7.38462	8	7	7	10	8	7	10	9	4	9	8	5	6	5	6	9	7	8	7	5	6	6	8	10	9	7	7	8	8
2412	5.125	5.15385	4	7	5	6	4	5	4	6	5	7	6	3	3	7	6	4	7	7	6	5	4	7	8	4	4	5	3	4	3
2420	4.875	5.69231	7	7	2	7	3	5	9	3	1	5	2	6	5	6	6	4	5	7	7	3	5	8	9	7	4	6	4	4	5
2423	3.8125	5.23077	5	7	3	4	4	6	4	4	1	3	4	3	2	5	3	3	6	6	7	4	4	8	7	5	3	7	4	2	5
2469	4.5625	5.84615	3	5	6	4	4	6	6	4	6	2	6	4	4	4	4	5	7	7	6	4	5	4	9	8	5	4	6	8	3
2518	6.1875	5.84615	7	6	4	5	8	5	9	6	1	8	3	10	10	5	5	7	4	7	7	5	7	6	8	6	7	5	5	3	6
2652	3.4375	4.23077	4	4	4	3	1	5	1	3	1	6	2	5	3	4	4	5	3	6	6	5	5	1	7	4	5	5	3	3	2
2662	3.875	4.61538	4	6	2	4	2	5	5	6	2	3	4	2	3	4	5	5	4	6	6	4	4	2	8	3	5	5	6	4	3
2811	5	5.76923	4	5	5	4	3	6	8	6	4	3	5	5	7	5	7	3	6	7	7	5	6	3	9	8	3	5	6	5	5
2921	5.25	6.38462	4	5	7	5	3	5	2	4	3	8	7	4	8	5	6	8	5	7	6	6	5	9	9	8	8	5	4	4	7
3005	5.8125	6.53846	6	6	5	7	6	6	7	9	2	3	9	4	9	4	5	5	6	7	6	5	7	7	10	6	5	4	7	9	6
3008	5	5.84615	5	7	4	4	3	6	3	8	2	4	6	5	3	6	5	9	6	7	8	5	4	3	8	5	9	6	4	7	4
3012	5.9375	6.46154	3	5	7	6	7	6	8	6	2	7	7	6	8	4	5	8	4	6	7	7	7	7	8	7	8	6	7	2	8
3343	7.3125	6.84615	7	9	7	7	8	6	9	9	9	3	10	8	7	5	7	6	6	8	9	5	4	6	10	10	6	4	7	9	5
3466	5.25	5.69231	6	6	5	8	8	6	7	5	3	4	4	4	3	8	4	3	6	6	6	5	3	5	7	10	3	5	6	9	3
3519	6.625	6.07692	8	8	6	8	9	7	9	7	6	3	8	4	7	4	5	7	6	8	6	6	5	3	9	9	7	7	6	1	6
3636	6.375	6.46154	8	10	6	4	8	5	8	6	6	3	9	4	6	8	7	4	5	6	7	5	6	7	8	10	4	6	7	8	5
3645	5.625	6.84615	9	8	4	6	2	5	4	7	1	6	6	7	8	4	5	8	6	7	7	7	6	7	9	9	8	6	8	3	6
4247	6.6875	7.38462	6	10	7	8	7	6	6	7	3	7	8	8	5	8	5	6	7	7	8	8	6	9	9	9	6	6	7	7	7
4313	6.5625	6.92308	4	8	5	6	7	6	6	7	7	4	9	6	9	7	7	7	6	8	6	4	5	7	9	10	7	6	7	10	5
4321	7.125	7.61538	9	7	7	7	8	7	9	9	4	7	7	6	6	8	6	7	6	8	7	7	5	10	10	10	7	6	7	10	6
4369	5.125	5.69231	3	7	5	5	7	6	4	6	3	3	6	5	4	7	6	5	5	7	6	7	5	2	7	8	5	5	6	7	4
4649	4.5625	5.07692	4	7	3	6	5	5	7	6	1	3	4	6	4	5	4	3	6	7	6	7	5	3	8	6	3	5	4	2	4
4929	4.5	6	4	5	5	7	3	6	3	5	2	3	7	6	3	3	6	4	7	7	7	5	2	8	9	10	4	5	6	6	2
5152	4.75	5.61538	4	7	5	5	3	5	4	5	6	6	4	4	6	4	4	4	6	7	6	6	6	4	10	4	4	4	5	6	5
5164	4.6875	4.30769	4	7	5	3	4	5	7	6	4	2	5	4	6	5	6	2	4	6	5	4	5	3	9	4	2	4	3	3	4
5551	6.5	6.92308	6	10	4	8	3	6	7	10	5	4	7	6	6	7	8	7	4	8	6	7	7	6	8	10	7	5	7	9	6
5678	5.375	6.23077	6	10	5	5	5	5	5	8	5	5	2	6	2	7	6	4	7	7	7	6	6	8	9	5	4	5	6	5	6
5731	6.0625	6.46154	7	6	5	8	6	6	6	7	6	4	9	6	4	6	8	3	8	8	7	6	6	7	8	5	3	5	7	8	6
5861	3.875	4.84615	5	7	5	4	7	5	3	2	1	3	3	4	4	3	3	3	6	6	5	4	6	2	7	4	3	5	4	4	7
5923	7	6.84615	7	7	6	7	8	6	10	9	7	5	8	7	7	5	8	5	3	7	8	7	5	8	10	10	5	4	7	9	6
6059	6.125	6.15385	7	6	6	6	9	6	6	7	4	7	6	5	7	5	6	5	6	6	7	6	6	4	9	7	5	6	6	6	6
6130	5.5	6.15385	5	5	6	8	4	6	7	8	4	3	5	4	7	5	7	4	4	7	7	5	7	8	9	9	4	5	6	3	6
6162	4.75	6.30769	8	9	3	4	4	6	6	8	1	2	3	3	3	4	3	9	7	7	7	5	6	6	9	5	9	6	7	2	6
6536	4.75	5.38462	5	4	5	4	4	5	5	6	2	7	5	3	4	5	5	7	4	7	7	4	6	3	8	3	7	6	4	6	5
6920	7.3125	6.76923	4	10	8	9	9	5	9	9	5	7	7	7	8	8	8	4	4	7	7	7	4	10	10	8	4	7	6	9	5
6996	7.375	7.38462	6	10	7	9	9	6	8	8	3	6	8	9	8	8	8	5	6	7	8	6	6	9	9	10	5	7	7	10	6
7183	6.6875	5.92308	8	6	6	7	7	6	8	8	5	4	9	7	8	6	7	5	4	8	7	6	4	6	10	8	5	5	4	6	4
7253	6.6875	7	7	10	6	7	8	6	4	10	5	4	8	7	4	8	7	6	4	8	7	8	7	6	9	9	6	5	7	8	7
7750	6.5	7.23077	5	8	7	6	5	6	9	7	6	6	6	6	6	8	7	6	6	8	6	7	6	9	9	7	6	6	7	9	8
7777	7	6.15385	6	8	6	6	10	6	8	8	10	6	9	6	6	5	8	4	6	7	7	6	6	6	9	3	4	6	7	9	4
7792	6.1875	6.76923	4	6	5	8	6	6	6	7	6	4	9	7	4	6	7	8	4	7	8	6	6	7	9	10	8	6	4	9	4
7891	7.25	7.23077	7	8	7	9	7	6	9	10	8	4	9	6	8	5	8	5	7	8	10	7	5	7	10	10	5	5	6	10	4
8421	6.5625	6	5	10	6	5	8	6	8	7	7	3	9	7	8	8	6	2	7	8	6	4	5	9	9	4	2	4	7	9	4
8923	4.1875	4.30769	5	6	5	3	3	5	7	5	1	3	7	4	2	3	7	1	5	6	4	4	3	2	9	4	1	4	4	6	4
8989	5.625	5.69231	5	8	6	6	4	6	8	6	5	2	8	4	4	8	4	6	5	6	7	3	7	9	5	8	6	6	4	4	4
9313	5.375	6.15385	7	5	5	4	4	6	7	7	2	4	4	3	10	6	5	7	6	7	5	7	7	7	9	7	7	6	4	1	7
9317	7.125	7.15385	6	8	8	9	9	6	9	8	6	5	6	5	5	7	8	9	6	8	7	6	6	4	9	10	9	6	7	8	7
9341	7.0625	7.23077	7	10	7	9	6	5	9	6	5	9	7	8	5	7	6	7	6	8	8	6	6	10	9	6	7	7	6	9	6
9384	8.375	7.38462	7	10	8	7	10	6	9	9	10	10	8	7	9	8	7	9	5	7	8	7	6	10	9	9	9	6	6	7	7
9712	3.75	5	3	6	6	4	2	6	2	4	1	3	5	3	1	4	3	7	6	8	5	4	3	2	8	9	7	4	6	1	2
9988	4.3125	4.69231	3	6	6	4	3	6	6	6	2	4	2	4	3	4	5	5	6	6	6	6	4	2	8	6	5	5	5	1	1
9999	6.3125	7	8	7	7	6	6	6	10	7	2	6	4	8	5	5	6	8	4	7	6	5	6	8	9	8	8	7	7	9	7

## Sheet: Untrustworthiness
Model ID	Caucasian_untrust_average	Asian_untrust_average	P104	P111	P112	P120	P121	P123	P125	P127	P129	P131	P136	P137	P139	P143	P156	P158	P170	P204	P211	P220	P226	P228	P229	P230	P232	P236
1008	6.52941	6.11111	6	5	8	4	9	10	3	9	5	9	2	7	5	6	9	9	5	6	10	6	6	6	4	7	3	7
1015	5.41176	5.88889	6	5	4	7	9	9	7	2	6	6	1	4	6	9	5	4	2	7	5	7	7	4	8	5	1	9
1046	4.88235	6.22222	5	5	4	4	9	4	8	4	4	8	2	5	4	4	8	3	2	6	10	3	7	6	8	5	4	7
1066	7	5.88889	6	5	8	8	10	9	4	10	9	8	9	8	7	4	5	7	2	7	5	7	8	6	3	3	6	8
1080	6.58824	6.55556	5	5	8	6	6	5	3	6	5	8	9	9	7	9	6	9	6	4	10	5	5	6	6	8	7	8
1178	4.17647	6	4	5	2	7	5	8	5	5	4	3	4	2	3	1	3	6	4	5	6	5	5	4	9	7	7	6
1210	5.47059	5.44444	6	6	4	8	10	8	2	8	4	6	3	6	3	4	7	4	4	3	7	2	7	7	7	4	5	7
1216	5.47059	5.88889	5	5	3	8	10	9	8	3	4	4	4	4	4	9	6	4	3	6	6	1	4	7	9	6	6	8
1248	5.05882	6.88889	4	6	4	8	9	9	8	2	4	5	7	4	3	4	4	2	3	6	9	4	4	7	10	7	7	8
1305	5.94118	6.22222	4	4	9	8	8	10	5	4	7	6	3	5	5	7	7	4	5	7	3	5	7	6	10	4	6	8
1306	4.88235	6.55556	6	4	3	6	9	5	4	3	5	6	3	5	6	3	7	4	4	7	10	6	4	7	7	6	6	6
1313	5.23529	5.88889	6	5	5	8	6	7	3	8	4	3	7	4	2	3	5	8	5	7	3	8	5	3	8	4	8	7
1331	5.82353	6.66667	3	5	4	9	7	8	9	2	8	7	5	6	3	9	7	3	4	7	6	7	6	5	8	7	7	7
1333	5.76471	4.55556	5	5	9	9	6	5	5	5	6	9	4	7	8	5	5	2	3	3	2	7	4	5	4	6	4	6
1334	5.05882	5.11111	6	4	3	6	5	6	3	8	6	6	9	3	4	1	6	6	4	8	7	4	4	3	2	4	7	7
1379	5.11765	5.22222	6	6	2	7	6	6	2	4	6	5	9	3	3	6	7	6	3	3	6	3	5	6	7	4	7	6
1549	6.11765	5.77778	3	6	9	7	6	8	10	8	7	9	2	7	6	3	3	6	4	8	1	4	7	5	7	5	7	8
1605	5.23529	5.77778	5	6	4	8	8	5	5	3	5	9	4	3	4	8	6	2	4	4	2	4	6	7	7	5	9	8
1630	3.47059	4.66667	7	4	1	4	5	3	2	7	6	3	1	3	5	1	3	2	2	4	3	4	6	4	9	4	2	6
1681	5.88235	5.44444	5	5	4	6	9	7	8	6	6	8	2	8	6	7	5	3	5	6	2	5	5	4	6	6	6	9
1709	6.05882	5.44444	5	4	6	7	7	8	7	7	6	6	9	6	5	5	7	4	4	4	6	4	7	6	5	6	3	8
1746	5.29412	5.44444	4	4	4	7	7	4	8	5	5	8	4	6	5	3	6	8	2	6	7	4	5	3	8	5	3	8
1773	4.70588	4.77778	6	5	4	8	6	2	5	6	5	7	4	5	3	7	3	2	2	4	7	2	3	4	7	4	4	8
1780	5.35294	5.88889	3	4	7	8	5	6	8	7	4	4	6	5	6	4	6	4	4	5	3	6	5	3	7	7	9	8
1837	4.29412	4.66667	4	5	2	7	7	3	3	3	6	3	2	6	3	6	8	2	3	3	8	2	5	6	6	3	3	6
1874	5.17647	6.33333	5	6	8	8	7	5	3	5	4	5	9	3	5	3	6	1	5	5	9	7	5	4	7	7	4	9
1901	4.41176	6	6	4	2	6	7	5	6	8	7	3	3	3	4	3	4	2	2	5	8	4	5	4	10	6	6	6
1919	5.76471	6.11111	4	4	5	8	6	7	7	5	7	8	3	7	6	4	4	7	6	3	7	7	6	6	8	3	8	7
1942	5.23529	4.11111	3	6	6	6	8	5	4	5	3	4	1	7	6	10	8	2	5	3	2	3	4	3	5	6	6	5
1943	5.82353	6.66667	5	6	5	5	8	4	9	7	5	8	3	6	5	5	8	5	5	7	5	8	7	4	10	6	8	5
1944	6.29412	8	6	6	6	8	8	9	9	6	4	6	1	8	5	10	8	2	5	8	9	6	8	6	10	7	10	8
1968	4.70588	6.11111	1	4	4	8	4	7	7	9	2	7	3	5	6	2	3	4	4	7	9	6	4	6	7	4	5	7
1974	5	4.33333	6	6	6	8	7	7	4	5	5	4	3	7	3	3	3	6	2	3	3	4	5	5	6	4	2	7
1975	4.11765	6	6	6	2	5	8	5	5	4	4	5	1	2	4	1	3	7	2	7	8	3	5	5	9	4	4	9
1999	7.29412	6.88889	4	6	7	8	9	8	9	7	4	9	8	8	6	10	8	9	4	3	6	6	5	8	7	8	10	9
2001	8.64706	8.88889	2	6	10	9	10	10	10	10	8	10	9	9	9	10	10	9	6	9	10	7	9	8	10	9	10	8
2005	5.70588	4.55556	5	5	5	7	6	4	4	7	6	7	3	7	5	6	7	8	5	3	3	5	6	4	7	4	2	7
2025	4.52941	5.11111	5	5	3	8	5	4	7	6	1	8	2	6	6	4	2	2	3	3	1	2	4	6	7	4	9	10
2106	6	5.44444	6	4	8	6	10	6	4	8	4	7	9	6	6	7	3	4	4	3	8	7	5	3	5	3	8	7
2111	5.29412	5.88889	5	4	5	6	10	5	5	7	3	6	4	6	3	3	6	6	6	6	7	4	2	6	7	4	9	8
2222	5.64706	6.22222	6	6	5	8	10	10	2	8	2	3	3	5	4	5	7	7	5	8	4	5	4	4	6	8	8	9
2270	6.70588	6.22222	4	6	6	8	9	7	6	5	8	9	4	7	6	9	8	7	5	7	2	6	7	6	7	6	6	9
2303	4.05882	6.11111	4	3	3	7	5	6	6	4	3	4	1	4	6	5	2	4	2	4	7	6	3	7	8	4	8	8
2309	4	4.44444	6	5	2	3	6	5	2	4	3	2	4	4	3	8	4	4	3	5	2	3	5	4	7	3	2	9
2321	4.82353	4.55556	5	4	6	6	6	9	3	6	6	5	2	4	4	3	5	4	4	6	5	4	6	4	5	4	3	4
2322	6.17647	6.11111	4	4	3	8	7	7	9	7	8	7	9	8	6	2	9	2	5	6	1	8	5	7	7	7	6	8
2345	5.11765	5.22222	6	4	4	5	5	3	4	8	4	7	4	4	7	9	5	6	2	5	3	7	6	4	4	3	7	8
2411	6.58824	6	3	6	10	7	7	7	10	10	5	10	2	8	7	6	7	3	4	3	1	7	7	7	5	6	8	10
2412	5.29412	5.77778	6	6	4	8	5	3	7	9	4	8	3	5	4	3	7	5	3	5	6	3	6	5	7	7	7	6
2420	5.52941	4.88889	5	6	5	4	6	9	3	6	6	6	3	4	6	6	7	8	4	5	6	6	3	4	6	3	4	7
2423	5.58824	5.77778	6	5	5	5	6	7	7	6	5	7	9	3	5	4	6	4	5	7	3	6	7	4	8	5	4	8
2469	7.41176	7	5	6	7	9	7	10	7	7	9	9	8	9	3	9	8	10	3	9	1	7	7	8	9	4	10	8
2518	4.11765	4.77778	4	4	2	3	7	2	8	7	7	3	1	6	3	2	3	5	3	3	7	3	4	6	8	4	2	6
2652	3.76471	4.88889	6	3	2	5	6	5	3	8	1	7	1	4	2	1	4	3	3	3	6	2	4	3	9	1	7	9
2662	4.82353	5.22222	6	4	3	6	6	6	3	5	6	4	8	5	2	4	3	7	4	7	7	2	5	4	4	5	5	8
2811	5	6.22222	4	6	5	7	5	5	6	4	5	8	3	6	4	5	6	3	3	5	8	2	7	6	9	6	4	9
2921	4.52941	4.11111	5	4	6	7	6	4	5	5	3	4	3	5	6	2	4	5	3	4	6	2	3	4	5	3	4	6
3005	5.41176	4.22222	3	3	3	9	9	8	3	6	3	5	6	8	7	6	2	6	5	3	1	3	4	5	3	6	5	8
3008	5.05882	5.55556	4	4	8	5	10	7	5	5	5	3	4	5	4	3	5	5	4	4	6	3	4	5	7	7	7	7
3012	5.05882	6.11111	4	6	2	5	8	5	8	4	5	7	3	4	4	5	5	5	6	7	5	6	7	4	5	6	8	7
3343	6.82353	7.77778	4	6	5	8	10	6	4	6	9	7	7	8	5	7	8	9	7	8	10	5	6	7	8	8	8	10
3466	5.58824	6.77778	5	5	4	7	7	7	9	5	5	7	2	5	6	7	4	4	6	7	9	5	7	7	7	6	4	9
3519	7.11765	7.66667	4	6	7	7	10	7	9	10	8	8	4	6	7	10	8	6	4	5	10	6	8	7	8	7	9	9
3636	6.58824	6.88889	5	5	5	8	9	9	5	8	6	8	9	5	6	9	8	4	3	5	3	3	6	8	10	8	10	9
3645	4.23529	3.44444	6	3	1	4	6	5	7	5	1	5	3	6	6	2	6	4	2	3	1	2	3	4	5	4	4	5
4247	6.47059	7.11111	5	5	7	6	9	6	8	8	5	9	4	8	4	8	7	6	5	7	4	7	7	6	8	6	10	9
4313	7.35294	5.33333	5	7	8	9	10	10	6	6	5	7	9	9	5	5	9	9	6	7	3	8	2	5	3	6	6	8
4321	7.29412	6.33333	6	6	8	7	10	5	9	7	7	7	9	8	6	8	8	8	5	7	10	5	6	5	5	5	7	7
4369	4.88235	5.22222	5	5	5	5	5	5	5	6	5	6	4	6	4	6	3	6	2	4	3	5	6	4	4	7	6	8
4649	5.41176	6.44444	6	5	5	5	10	7	7	5	4	7	1	7	4	3	7	6	3	3	9	3	7	7	10	7	6	6
4929	7.05882	6.66667	2	5	9	6	6	7	10	4	8	8	8	8	8	10	7	9	5	8	2	4	8	7	8	6	9	8
5152	4.70588	5.44444	6	5	3	8	8	3	5	3	4	4	2	7	6	2	3	7	4	6	6	2	6	6	8	3	5	7
5164	5.64706	5.22222	4	5	7	8	8	8	6	4	5	9	6	6	4	6	3	3	4	3	7	4	6	4	7	6	3	7
5551	5.58824	6.33333	4	5	2	8	9	7	4	5	3	5	7	6	7	5	7	7	4	7	10	3	6	7	7	8	2	7
5678	5.47059	6.11111	5	6	7	7	7	6	3	9	7	6	7	4	4	3	7	2	3	5	4	6	7	4	10	6	7	6
5731	5.35294	6.44444	4	6	3	7	7	7	7	8	4	2	4	8	6	7	3	4	4	5	9	6	6	6	10	4	5	7
5861	6.47059	6.44444	4	6	8	9	10	7	8	4	6	9	4	5	5	7	7	9	2	4	8	4	5	7	7	7	8	8
5923	5.05882	5.33333	6	5	6	3	8	6	9	6	2	5	2	7	6	5	6	1	3	8	10	5	3	6	3	6	3	4
6059	6.70588	6.11111	3	5	7	8	10	9	7	6	8	6	8	7	7	8	8	2	5	8	1	7	8	7	6	6	5	7
6130	7.23529	6.66667	3	6	9	8	10	8	6	7	6	9	8	8	9	10	7	6	3	4	3	4	5	8	10	7	10	9
6162	6.41176	6.33333	3	7	8	7	10	5	8	4	6	4	9	7	6	6	7	6	6	7	7	4	6	5	8	4	8	8
6536	5.35294	5.66667	5	5	7	5	5	7	2	10	7	5	1	3	4	8	9	4	4	4	5	6	7	4	9	6	4	6
6920	5.64706	7.44444	6	6	4	8	10	10	4	5	4	8	3	6	5	8	5	2	2	7	10	6	6	6	6	8	8	10
6996	6.17647	6.55556	5	6	7	8	6	6	8	7	6	8	3	7	8	8	4	3	5	8	7	5	6	4	6	7	8	8
7183	5.29412	6.77778	5	6	5	6	9	8	4	7	4	5	3	5	4	5	7	3	4	7	1	7	5	7	10	7	10	7
7253	7	6.88889	6	4	8	9	10	6	5	6	6	8	5	7	7	10	8	9	5	7	10	8	5	6	6	7	7	6
7750	6.11765	4.77778	4	7	7	8	10	6	6	5	5	6	8	7	7	4	7	1	6	3	1	5	7	5	6	8	2	6
7777	5.47059	5.88889	6	5	8	7	7	3	7	3	4	3	9	4	4	8	7	5	3	3	10	5	5	6	6	6	4	8
7792	4.35294	3.77778	7	4	4	5	6	8	2	6	4	3	3	5	6	2	2	3	4	7	1	5	3	4	3	2	2	7
7891	6.23529	6	3	4	8	9	10	7	10	7	5	7	7	8	6	6	3	1	5	8	10	6	7	6	1	5	4	7
8421	8	8	5	7	8	9	10	7	5	7	9	9	9	8	7	10	10	10	6	8	10	8	9	4	10	8	7	8
8923	5.23529	6.77778	6	6	3	8	10	7	8	6	3	8	4	4	4	2	7	1	2	7	9	5	7	6	5	5	7	10
8989	6.82353	6	6	4	9	7	8	10	6	8	7	8	7	8	4	10	3	5	6	6	7	6	7	3	9	6	5	5
9313	6	6.77778	4	5	5	8	9	4	8	8	4	7	2	7	8	8	7	3	5	4	5	7	7	7	8	7	7	9
9317	7.41176	7.55556	4	7	7	7	10	7	9	7	5	10	9	8	7	10	8	6	5	7	2	7	8	8	10	7	10	9
9341	6.88235	6.44444	5	6	8	9	10	6	4	10	7	6	8	7	3	8	8	6	6	5	9	6	7	6	4	5	8	8
9384	5.52941	4.77778	6	4	5	7	9	6	5	8	5	8	3	7	4	4	4	6	3	5	2	6	4	6	3	4	6	7
9712	6.35294	6.33333	3	6	7	9	9	8	9	4	6	6	4	7	4	6	7	8	5	8	6	5	6	6	8	6	5	7
9988	5.70588	6.22222	4	5	8	8	10	4	5	4	4	7	4	7	5	4	8	7	3	3	6	8	4	7	10	4	5	9
9999	5.11765	5.66667	6	5	4	6	7	5	2	8	6	8	4	6	5	3	6	3	3	8	9	8	4	4	3	4	4	7

## Sheet: individual accuracy
	Accuracy	ZAccuracy	Ppt race (1 = Caucasian, 0 = Asian)	Caucasian social contact	Chinese social contact	CFMT-Australian % Correct	CFMT-Chinese % Correct
P100	0.131555	0.132322	1	4.85714	3	0.74537	0.763889
P101	0.116597	0.11713	1	5.71429	4.57143	0.811111	0.852778
P102	0.0942768	0.0945576	1	4.57143	2.85714	0.665472	0.624074
P103	0.10524	0.105631	1	5.85714	1.57143	0.713889	0.584259
P104	0.157395	0.158714	1	5.42857	2.71429	0.788889	0.783333
P105	0.162562	0.164017	1	5.57143	3.71429	0.758333	0.894444
P106	0.140791	0.141732	1	5.14286	4	0.766667	0.801932
P107	-0.0326579	-0.0326695	1	5.85714	3.14286	0.67037	0.691667
P108	0.245409	0.250522	1	5.57143	2.57143	0.813889	0.875
P109	0.242471	0.247398	1	4.28571	1.42857	0.833333	0.763889
P110	-0.0191481	-0.0191504	1	5.57143	2.42857	0.639815	0.588889
P111	0.269334	0.276146	1	5.28571	3.57143	0.694444	0.634259
P112	0.103191	0.103559	1	5.85714	1.85714	0.8	0.67037
P113	0.245515	0.250635	1	5.57143	3.28571	0.825	0.841667
P114	0.172146	0.173877	1	5.85714	3.57143	0.767593	0.761111
P115	0.174275	0.176072	1	5.57143	1.71429	0.780556	0.823148
P120	0.189646	0.19197	1	5.28571	2.85714	0.775	0.830556
P121	0.183253	0.185346	1	4.85714	1	0.743519	0.77963
P122	0.212329	0.21561	1	5.71429	3.28571	0.919444	0.761111
P123	0.270707	0.277627	1	5.71429	2.42857	0.661111	0.784259
P124	0.0525505	0.0525989	1	4.42857	4	0.764815	0.549074
P125	-0.0402227	-0.0402444	1	6	1.42857	0.65	0.661111
P127	0.196839	0.199442	1	4.85714	2.85714	0.863889	0.891667
P129	0.135904	0.13675	1	5.14286	3.28571	0.947222	0.777778
P130	0.0731609	0.0732919	1	6	1	0.883333	0.908333
P131	0.0733059	0.0734376	1	5.71429	3.85714	0.869444	0.827778
P132	0.131958	0.132732	1	5.71429	1.42857	0.847222	0.85
P134	0.0639687	0.0640562	1	4.57143	3.42857	0.944444	0.909259
P135	0.165373	0.166906	1	5	3.71429	0.839815	0.753704
P136	0.223369	0.2272	1	5.71429	1.85714	0.855556	0.617593
P137	0.186511	0.18872	1	4.57143	2.85714	0.811111	0.772222
P139	0.0711426	0.071263	1	5.71429	2.42857	0.742593	0.52037
P142	0.0640678	0.0641557	1	6	1.85714	0.806481	0.913889
P143	0.0432867	0.0433137	1	5.71429	2	0.74537	0.761111
P144	0.141605	0.142563	1	5.71429	2.57143	0.82037	0.922222
P145	0.080003	0.0801744	1	5.71429	2.57143	0.686111	0.641667
P146	0.148924	0.15004	1	5.85714	1.85714	0.766667	0.778704
P147	0.283268	0.291232	1	5.71429	1.71429	0.905556	0.883333
P149	0.12705	0.12774	1	5.85714	1.42857	0.783333	0.742593
P150	-0.022301	-0.0223047	1	5.85714	3.28571	0.819444	0.777778
P151	-0.108192	-0.108617	1	6	1.14286	0.794444	0.786111
P153	-0.0363678	-0.0363838	1	5.71429	3.14286	0.691667	0.66715
P154	0.0593194	0.0593891	1	5.42857	4.71429	0.836111	0.852778
P155	0.138477	0.139373	1	4.42857	3.85714	0.698148	0.673148
P156	0.0402061	0.0402278	1	6	1.42857	0.916667	0.767593
P158	0.12325	0.12388	1	5.57143	3.14286	0.803704	0.691667
P161	0.158976	0.160336	1	5.57143	2.57143	0.719444	0.787037
P162	0.101702	0.102055	1	6	2.85714	0.808333	0.674837
P163	0.141152	0.142101	1	3.28571	4.14286	0.775	0.85
P170	0.0902046	0.0904505	1	5.57143	3.71429	0.866667	0.866667
P200	-0.113856	-0.114352	0	3.57143	4.71429	0.655556	0.764815
P201	-0.120065	-0.120647	0	3.42857	5.71429	0.637963	0.650926
P202	0.132504	0.133288	0	2.57143	5.71429	0.869444	0.963889
P203	0.174847	0.176662	0	2.42857	5.42857	0.563889	0.588725
P204	0.181518	0.183552	0	3.14286	5	0.569444	0.755556
P205	-0.027546	-0.027553	0	3.14286	4.28571	0.681481	0.838889
P206	0.0404216	0.0404437	0	3.42857	5	0.809259	0.911111
P207	-0.0140842	-0.0140851	0	3.42857	4.71429	0.727778	0.802778
P208	3.60013e-05	3.60013e-05	0	2.85714	5.85714	0.736111	0.728704
P209	-0.093865	-0.0941421	0	2.85714	5.42857	0.581481	0.752778
P210	0.165433	0.166968	0	4.14286	5.14286	0.844444	0.916667
P211	-0.0165123	-0.0165139	0	2.28571	4.85714	0.687037	0.841667
P212	-0.165891	-0.167438	0	3.71429	4.57143	0.847222	0.986111
P213	-0.0102579	-0.0102582	0	3.71429	4.14286	0.641667	0.784259
P214	0.0725243	0.0726519	0	2.42857	5.14286	0.787037	0.919444
P215	0.0865475	0.0867645	0	3.42857	4.14286	0.908333
P216	0.0106924	0.0106928	0	2.57143	5.71429	0.769444	0.922222
P217	0.141152	0.142101	0	3.28571	4.14286	0.775	0.85
P218	-0.22969	-0.233862	0	2.14286	5.57143	0.635185	0.769444
P219	0.082335	0.0825218	0	2.85714	5.14286	0.869444	0.977778
P220	0.0972106	0.0975185	0	3.28571	5.28571	0.8	0.905556
P222	-0.0202014	-0.0202041	0	2.57143	5.57143	0.852778	0.955556
P223	-0.0482195	-0.048257	0	2.14286	4.71429	0.742593	0.880556
P225	0.162905	0.164369	0	2.57143	4.57143	0.744444	0.805556
P226	0.082526	0.0827141	0	3.28571	5	0.780556	0.856481
P228	0.121249	0.121848	0	2.57143	4.85714	0.576852	0.60463
P229	-0.113671	-0.114164	0	2	5.14286	0.528704	0.705556
P230	0.138478	0.139374	0	2.85714	5.28571	0.79537	0.70463
P232	0.146343	0.147401	0	3.14286	4	0.650926	0.817593
P234	0.133212	0.134009	0	1.85714	5.85714	0.722222	0.952778
P236	0.0352714	0.035286	0	3.57143	4.71429	0.571296	0.819444
P237	-0.0441805	-0.0442093	0	1.71429	5.85714	0.880556	0.930556
