# Supplementary material for: Impressions of sexual unfaithfulness and their accuracy show a degree of universality
Source: PLoS One. 2018 Oct 25;13(10):e0205716. doi: 10.1371/journal.pone.0205716 (PMC6201884; doi:10.1371/journal.pone.0205716)
Supplement: S2 Data — (ZIP) [file pone.0205716.s003.zip]

Archive with 3 entries (2 files):
- S2Data_Study2Asian.xlsx
- __MACOSX/
- __MACOSX/._S2Data_Study2Asian.xlsx
