# Supplementary material for: Impressions of sexual unfaithfulness and their accuracy show a degree of universality
Source: PLoS One. 2018 Oct 25;13(10):e0205716. doi: 10.1371/journal.pone.0205716 (PMC6201884; doi:10.1371/journal.pone.0205716)
Supplement: S2 Data — (ZIP) [file pone.0205716.s003.zip › S2Data_Study2Asian.xlsx]

## Sheet: notes
Study 2
Asian participants n = 101
All participants rated sexual unfaithfulness first
Then either:
attractiveness (Asian = 38, Caucasian n = 67)
masculinity (Asian n = 31, Caucasian n = 75)
untrustworthiness (Asian n = 32, Caucasian n = 60)
Infidelity index is very slightly different to Rhodes' 2012 paper as we calculated it here minus one other model which was used in the original study (rank order of models is identical).
Please cite Sutherland, Martin, Kloth, Simmons, Foo & Rhodes

## Sheet: Unfaithfulness
Response ID	Model pin	Age_Male_Model	Male_Infidelity_index	Cheat	Poach	SexUEAFemaleAverage	R_2e9zNfOsUbi8Ad5	R_3r1aA5dVgzxXnPs	R_2BA04nw4H3cDcdS	R_2SxAuK8A8PiRxbK	R_8rc9u5FG3hoD5KN	R_RLGJGrGB0qLjDl7	R_2CTyZ13pO0QsyDz	R_1GN6zfvO1WLI89H	R_3gNoKs8Sq2YKCCx	R_3k066IMzduvLLQA	R_1g8sYwasHCb4cFp	R_WcieJIYSSNJtmjn	R_2ck1PEpcr2HmMYw	R_1QyZuoWHP7Kq04B	R_3KDRySSZ7YvDssE	R_1GNwlFyOzAPyVpX	R_2aepIHluY67ckfO	R_Y9X5GYMx5dCJt7j	R_3lEvmIraS5S5uwJ	R_1mg5oBjARurQJyC	R_25A9VK5KLYqsgmP	R_2s55JmOvQuXlkLj	R_sdREqWC7kcvF8at	R_3E9ABZoj0oxDxKh	R_1rdAkQrNKdgEGpP	R_2cBObIDKMifxxxW	R_5ulwefcgjQEY7Xb	R_2QVWhzRrDDdR8nW	R_byN0jeQEXL0wbD7	R_33my698aLDkFbDn	R_24iJjTAwRZt8xhm	R_2eXqs4OCnHiTKgR	R_1NyLSS4WH8rhDKD	R_a5GjB1yufrVJz0Z	R_yjVH6dY9JfIuARX	R_2E78Hlj6PxMlxOD	R_2vhLXQYd2yYUFtH	R_6VD9AvWIsx4RNp7	R_1kH6NboxSWCwFqH	R_3nbW0fRMMgGqwPB	R_Wj4lMH51uAyDBT3	R_ALH1TslvYh0TGNz	R_2wL8dzxB4wMnrPE
10080deg2.stdmask	1008	30	4.66333	19	7	6.09901	7	7	1	10	7	10	9	7	8	6	3	5	7	6	7	9	4	8	5	7	5	5	6	7	7	5	2	6	8	8	5	5	6	5	7	6	4	5	8	5	10	5	8
10150deg3.stdmask	1015	21	-0.54115	0	0	5.80198	6	6	1	10	9	2	10	7	6	3	2	4	4	7	5	5	4	10	3	7	6	6	3	6	5	4	3	5	6	7	5	5	4	7	5	7	7	6	10	4	10	7	4
10460deg2.stdmask	1046	22	-0.54115	0	0	5.65347	6	10	2	10	7	6	7	3	3	4	9	4	4	5	4	5	4	6	8	5	6	5	3	6	4	5	5	4	10	5	5	5	6	5	7	7	8	8	8	8	10	7	6
10660deg1.stdmask	1066	23	-0.54115	0	0	6.43564	6	3	3	10	3	7	9	7	9	6	7	5	4	6	7	9	6	4	2	2	7	6	10	7	5	4	4	8	7	7	6	6	7	6	3	7	8	3	5	8	10	6	10
10800deg3.stdmask	1080	30	0.22467	1	1	6.38614	8	10	5	10	6	8	10	4	8	8	10	5	6	6	5	9	9	9	3	9	6	5	4	7	8	3	3	4	8	4	5	5	5	5	7	7	5	4	9	2	10	7	8
11780deg3.stdmask	1178	21	0.01656	0	1	5.70297	6	6	1	8	5	6	9	3	3	7	2	6	3	6	4	9	5	9	3	4	4	6	2	6	6	6	4	8	6	6	5	4	4	8	6	6	7	8	7	4	9	7	9
12100DEG1.stdmask	1210	25	-0.54115	0	0	5.68317	7	6	1	8	7	6	10	8	4	4	3	4	7	6	5	5	7	7	2	4	6	6	4	7	6	3	3	6	3	3	5	5	6	7	7	7	5	6	8	4	10	8	7
12160deg3.stdmask	1216	18	-0.54115	0	0	5.0099	4	6	1	10	6	6	3	3	3	4	2	6	3	6	5	9	1	7	6	4	4	6	4	6	5	5	2	4	4	9	6	5	5	4	3	6	7	3	3	6	9	6	2
12480deg3.stdmask	1248	20	-0.33304	1	0	4.34653	2	3	1	8	3	2	2	3	4	3	2	4	1	6	8	1	10	9	3	3	4	5	2	6	7	2	2	4	4	7	4	5	5	2	8	7	7	2	2	1	9	3	1
13050deg1.stdmask	1305	22	-0.54115	0	0	5.84158	3	6	1	9	7	6	10	3	6	4	1	4	5	6	5	8	9	7	9	8	4	5	4	8	5	5	3	7	7	5	5	5	7	8	6	7	7	3	5	6	9	7	2
13060deg3.stdmask	1306	23	1.26522	6	1	5.89109	5	8	1	10	7	6	1	5	3	6	9	5	6	5	5	8	8	10	6	7	5	7	5	7	5	6	5	5	7	5	5	5	6	3	7	7	5	7	7	5	9	7	6
13130deg2.stdmask	1313	22	0.01656	0	1	5.81188	7	6	7	6	8	5	10	2	5	8	9	6	7	6	8	7	8	8	4	8	5	5	2	6	8	3	3	2	6	6	5	5	5	6	1	7	8	6	6	4	9	7	7
13310deg2.stdmask	1331	18	-0.54115	0	0	4.52475	4	3	1	10	7	4	1	7	2	3	1	5	1	4	6	1	3	8	3	2	7	6	1	7	7	7	1	3	7	9	5	5	4	5	4	7	1	2	3	2	9	5	1
13330deg3.stdmask	1333	20	0.01656	0	1	5.18812	3	4	1	10	8	5	9	7	3	4	2	6	2	7	7	4	4	9	3	4	5	5	4	7	7	5	2	5	4	7	5	5	4	6	4	7	8	7	5	5	10	4	2
13340deg1.stdmask	1334	24	0.43278	2	1	5.67327	5	4	2	7	7	6	1	5	6	6	3	7	2	5	7	8	8	8	3	8	6	5	3	6	7	4	4	7	4	8	5	5	5	6	4	5	8	3	6	6	10	8	5
13790deg3.stdmask	1379	18	-0.54115	0	0	5.13861	3	8	1	10	6	5	2	5	5	3	2	5	2	6	6	4	2	10	2	4	6	7	2	6	6	4	3	3	3	6	5	5	5	7	4	7	7	4	6	3	10	5	10
15490deg1.stdmask	1549	41	4.66333	30	6	6.22772	6	8	3	10	8	8	9	4	7	8	2	6	7	6	8	8	4	7	8	3	6	7	3	8	4	5	2	3	6	7	5	5	6	4	5	7	5	2	6	5	10	5	1
16050deg1.stdmask	1605	27	-0.54115	0	0	5.69307	2	7	1	9	7	8	2	8	3	4	2	5	3	6	7	3	5	6	9	3	4	7	3	8	8	4	4	5	7	9	5	6	4	5	10	8	4	3	4	8	9	9	3
16300deg3.stdmask	1630	18	-0.54115	0	0	5.75248	4	9	6	10	3	6	9	2	2	5	4	7	5	2	8	9	8	8	3	8	6	5	7	6	8	5	6	9	6	5	5	5	5	7	3	6	6	8	8	5	10	5	9
16810deg2.stdmask	1681	20	0.08318	3	0	5.94059	5	4	1	10	5	6	9	8	7	8	5	4	3	6	9	8	5	10	9	7	5	7	7	8	8	5	4	5	6	9	4	6	5	6	3	7	7	7	4	5	9	6	8
17090deg2.stdmask	1709	18	-0.54115	0	0	5.32673	6	7	1	10	4	5	2	6	4	4	3	4	3	6	5	8	7	9	2	7	7	6	4	7	4	4	3	7	6	8	5	6	5	5	5	7	6	3	6	3	10	8	7
17460deg1.stdmask	1746	26	1.05711	5	1	5.53465	4	5	2	10	5	4	4	3	4	4	7	4	4	7	6	3	9	7	4	8	5	5	8	7	6	5	4	3	5	5	5	5	5	6	7	6	7	5	8	4	10	6	8
17730deg2.stdmask	1773	18	0.01656	0	1	5.21782	7	5	1	10	8	6	7	4	3	4	1	4	3	6	8	9	6	8	3	8	8	8	3	6	7	3	4	8	6	8	5	5	5	7	4	6	4	4	7	3	10	6	7
17800deg3.stdmask	1780	21	-0.12493	2	0	5.45545	2	7	1	8	7	5	1	4	7	7	3	5	6	6	4	9	1	7	2	7	4	6	8	7	4	7	2	6	4	5	5	5	5	9	5	8	6	3	7	2	10	8	8
18370deg1.stdmask	1837	20	-0.54115	0	0	5.54455	4	5	6	8	7	3	9	8	3	4	8	5	6	7	6	9	3	10	3	4	5	6	6	6	6	3	7	4	3	7	6	5	4	7	3	6	6	3	7	4	9	6	6
18740deg2.stdmask	1874	26	0.01656	0	1	5.17822	2	6	1	8	7	6	10	8	3	3	4	5	4	6	7	6	6	7	3	6	7	5	3	7	5	5	2	4	10	3	6	5	5	4	3	6	7	8	6	2	9	7	3
19010dg2.stdmask	1901	18	-0.54115	0	0	5.76238	6	6	6	8	9	7	3	7	3	5	2	3	3	5	4	9	7	7	3	4	5	6	3	7	8	5	4	8	8	8	6	5	4	8	4	7	5	8	7	8	9	7	8
19190deg2.stdmask	1919	23	0.57428	0	2	5.49505	5	6	1	10	7	3	1	3	9	5	3	5	8	6	5	7	3	7	9	7	5	6	7	6	9	8	4	7	5	4	5	6	4	5	3	6	2	8	9	4	9	7	2
19420deg3.stdmask	1942	22	0.22467	1	1	5.85149	6	3	1	10	8	5	5	3	4	6	8	4	6	4	5	10	8	10	3	7	5	5	4	6	5	3	6	4	7	5	4	5	5	7	6	7	8	7	7	7	9	8	10
19430deg3.stdmask	1943	22	1.40672	4	2	5.91089	7	9	1	10	4	6	10	3	3	5	3	6	7	5	6	9	5	10	8	2	6	4	4	7	8	5	5	5	6	10	5	5	5	6	7	7	7	8	6	4	10	7	7
19440deg3.stdmask	1944	21	-0.54115	0	0	5.9604	7	6	1	10	6	7	1	9	7	8	6	5	7	3	7	6	3	5	8	8	5	5	7	7	7	5	3	6	7	8	6	5	6	7	8	7	7	5	8	5	7	7	7
19740DEG3.stdmask	1974	24	-0.54115	0	0	5.28713	7	6	1	10	5	4	8	4	4	7	5	5	4	7	3	8	3	9	3	4	5	6	3	6	5	5	3	6	6	3	6	5	6	5	6	6	5	4	7	3	10	5	8
19750deg2.stdmask	1975	24	0.01656	0	1	5.42574	6	5	1	8	6	5	10	4	3	4	1	6	2	6	6	5	5	10	2	7	5	5	4	7	6	5	3	4	4	8	7	5	4	6	8	7	6	6	7	7	10	8	7
19860deg1.stdmask	1986	21	-0.54115	0	0	5.9901	3	6	4	10	6	6	10	3	8	6	5	6	5	6	5	10	8	8	3	4	5	5	4	6	7	3	5	9	5	8	5	6	4	5	5	6	8	8	6	4	7	6	6
19990deg1.stdmask	1999	28	-0.54115	0	0	6.41584	8	8	2	9	6	7	10	9	8	9	3	5	5	6	7	9	5	9	6	3	7	7	9	8	5	5	5	8	8	1	6	6	6	7	8	7	7	8	8	8	9	9	6
20010deg2.stdmask	2001	41	1.3401	1	3	6.79208	8	10	1	10	9	8	10	5	8	8	10	6	8	5	8	3	1	10	8	2	7	7	9	8	7	7	2	3	10	4	5	6	6	4	10	8	3	9	5	6	8	5	1
20050deg3.stdmask	2005	20	-0.54115	0	0	5.62376	8	6	2	10	8	7	3	4	9	6	5	5	6	6	5	8	7	6	5	3	8	5	8	7	3	3	5	7	8	8	5	4	5	7	1	7	3	8	7	5	9	7	9
20250DEG1.stdmask	2025	21	0.01656	0	1	5.58416	5	6	4	8	7	4	1	3	6	6	9	5	4	6	7	6	7	7	2	8	6	7	7	7	6	6	3	7	9	5	6	5	4	6	8	6	7	3	4	7	10	8	8
21060deg3.stdmask	2106	25	1.12373	8	0	6.40594	6	8	5	8	6	7	10	7	6	9	8	4	4	6	4	10	9	10	3	4	7	6	6	6	8	3	4	8	6	10	5	4	8	2	5	7	8	6	8	6	9	7	9
21110deg1.stdmask	2111	21	-0.54115	0	0	5.22772	2	7	2	10	7	3	10	2	6	4	6	4	4	6	4	3	8	9	3	4	6	5	2	6	3	5	3	4	8	6	5	5	4	4	5	8	4	4	7	7	9	7	2
22220deg2.stdmask	2222	24	-0.54115	0	0	6.49505	5	8	7	10	6	5	8	9	3	8	3	6	5	6	7	10	6	9	3	4	6	4	2	7	7	5	4	6	3	8	5	4	6	4	8	7	7	8	8	8	9	10	8
22700deg2.stdmask	2270	23	2.58876	7	3	5.93069	7	6	1	10	7	7	9	3	7	6	4	7	6	5	3	6	4	8	5	2	5	5	8	8	8	6	4	6	2	7	5	5	6	3	8	6	4	8	6	7	10	7	9
23030deg3.stdmask	2303	21	0.08318	3	0	4.9901	4	3	2	10	5	2	10	3	3	7	5	3	6	4	4	7	4	5	2	4	5	6	8	6	6	3	6	4	1	6	5	4	4	6	3	7	5	8	6	6	9	8	4
23090deg2.stdmask	2309	24	-0.54115	0	0	5.43564	5	2	6	9	7	2	8	3	6	4	10	4	3	3	3	9	8	7	2	7	7	3	3	6	4	4	3	7	8	6	5	5	5	3	5	7	6	4	8	7	10	7	8
23210deg2.stdmask	2321	20	-0.54115	0	0	5.10891	2	6	4	10	9	5	3	4	3	5	5	6	3	6	6	8	4	9	3	4	5	4	6	5	7	5	4	7	2	4	5	5	4	4	5	7	8	8	7	4	9	6	4
23220deg2.stdmask	2322	47	0.29129	4	0	5.72277	8	7	2	10	8	9	10	8	10	7	6	4	4	5	6	3	9	10	6	5	5	5	7	7	3	3	2	7	7	7	5	5	6	3	5	7	6	3	5	4	6	4	1
23450deg3.stdmask	2345	26	-0.33304	1	0	5.93069	6	8	1	10	6	4	10	8	3	5	5	7	3	6	4	7	4	6	3	7	6	8	8	6	4	5	3	8	4	5	5	5	6	5	9	8	3	8	6	8	10	7	6
24110deg3.stdmask	2411	20	-0.54115	0	0	5.82178	3	8	1	10	6	7	2	5	7	8	3	3	5	7	7	6	4	7	8	4	8	5	9	8	7	6	2	5	7	6	5	7	7	7	5	7	2	3	3	6	8	4	3
24120deg2.stdmask	2412	39	-0.54115	0	0	5.22772	5	6	1	10	6	8	4	4	3	3	4	5	5	4	7	6	6	9	3	4	5	7	3	7	9	3	3	6	7	4	5	5	5	4	7	6	6	3	7	3	10	5	5
24200DEG2.stdmask	2420	19	-0.54115	0	0	5.87129	7	9	1	10	3	4	2	4	7	7	3	6	6	6	4	10	5	8	4	4	6	6	4	6	8	6	5	6	7	6	5	5	5	8	6	8	6	7	4	4	9	7	10
24230DEG3.stdmask	2423	19	-0.54115	0	0	5.49505	3	5	2	10	8	9	3	3	3	4	7	4	3	6	5	8	4	7	2	6	6	4	5	7	8	5	3	6	6	6	5	6	4	8	6	7	7	6	6	3	9	6	8
24690deg3.stdmask	2469	32	0.57428	0	2	6.13861	7	4	1	10	8	7	1	9	7	7	8	5	8	7	8	6	1	10	7	2	6	5	8	8	7	8	3	4	6	6	8	5	7	8	5	6	2	8	6	7	9	8	7
25180deg1.stdmask	2518	21	-0.54115	0	0	5.52475	4	6	4	10	9	4	3	3	3	6	8	5	3	6	5	9	3	9	3	5	5	4	4	7	6	4	4	9	4	8	5	5	5	8	3	7	5	6	8	5	10	7	10
26520deg2.stdmask	2652	25	-0.54115	0	0	4.36634	3	3	2	10	4	4	1	2	8	4	4	4	4	3	3	2	3	6	2	7	4	2	1	6	3	3	7	4	4	4	4	4	3	4	3	5	8	2	7	5	10	4	4
26620deg2.stdmask	2662	18	-0.33304	1	0	5.34653	3	6	1	10	9	4	3	5	3	5	2	4	4	5	4	8	5	9	2	7	5	6	5	7	6	8	3	7	6	6	5	5	4	5	4	7	7	4	7	5	5	5	8
28110deg3.stdmask	2811	27	0.22467	1	1	5.61386	3	7	1	10	5	6	9	7	7	5	8	6	5	4	8	7	9	8	5	4	5	6	5	7	6	4	3	6	4	8	6	5	6	5	1	5	4	5	5	3	9	7	8
29210deg1.stdmask	2921	22	-0.33304	1	0	5.61386	7	5	3	10	8	2	9	4	2	3	8	5	2	5	4	4	3	9	3	8	4	6	3	6	7	5	4	7	6	7	5	4	5	3	5	7	6	7	8	5	9	8	7
30050deg3.stdmask	3005	38	3.79136	9	7	5.29703	5	8	1	10	7	7	7	9	3	9	2	5	7	6	5	4	4	7	2	6	5	6	8	7	3	5	2	4	3	6	5	5	5	8	8	5	6	8	5	2	9	6	2
30080deg3.stdmask	3008	22	0.08318	3	0	5.37624	7	2	1	9	7	8	10	5	7	3	6	7	4	5	6	3	6	7	3	3	6	5	4	7	6	5	4	6	5	6	5	5	4	7	5	7	8	3	8	5	10	5	8
30120deg3.stdmask	3012	20	-0.54115	0	0	5.91089	1	7	1	7	6	7	10	4	7	5	6	5	7	6	8	8	4	9	3	9	6	6	6	7	9	4	5	6	8	8	5	6	4	4	9	7	7	5	4	6	9	8	4
33430deg2.stdmask	3343	46	0.22467	1	1	6.08911	4	6	2	10	4	4	9	9	8	10	10	6	7	6	8	1	3	9	6	8	5	7	8	8	5	5	2	4	10	5	6	5	6	7	8	7	8	3	8	7	6	5	1
34660deg3.stdmask	3466	20	-0.54115	0	0	5.47525	7	6	1	10	6	4	10	3	7	5	5	5	2	6	6	5	7	8	3	6	5	6	7	8	4	5	3	6	3	7	4	5	5	3	5	7	5	3	4	3	9	5	3
35190deg1.stdmask	3519	22	-0.54115	0	0	6.34653	7	10	1	10	5	8	10	4	9	8	1	4	7	6	8	9	5	9	9	5	6	6	9	8	5	5	3	6	7	6	5	6	5	4	7	7	5	6	6	5	8	5	9
36360DEG1.stdmask	3636	25	0.01656	0	1	6.35644	8	8	2	9	5	8	10	7	3	8	4	6	7	4	9	4	3	9	4	2	6	5	3	8	7	6	2	7	10	3	5	5	6	2	8	7	7	8	6	8	9	5	7
36450deg2.stdmask	3645	22	-0.54115	0	0	5.66337	6	4	2	10	7	3	10	8	9	5	5	5	4	5	5	8	9	10	3	7	5	6	3	7	6	5	6	6	3	8	5	4	4	6	6	5	7	8	8	4	9	7	8
42470deg2.stdmask	4247	22	0.9905	2	2	6.51485	8	7	3	10	6	8	8	9	8	8	6	4	6	5	8	7	6	7	8	4	7	5	7	6	8	6	4	6	3	7	6	5	8	3	7	7	7	5	6	5	9	7	9
43130deg1.stdmask	4313	40	-0.54115	0	0	5.9901	3	5	2	10	8	8	8	9	9	8	2	4	6	6	6	3	8	9	3	8	5	4	6	8	5	7	3	5	7	6	5	7	8	6	3	6	4	7	3	8	9	5	1
43210deg2.stdmask	4321	24	0.849	4	1	6.0396	7	8	2	9	7	8	2	8	5	7	7	5	4	6	5	6	2	10	3	7	5	5	6	7	8	7	5	5	6	5	5	5	5	4	8	6	7	3	6	4	10	6	8
43690deg2.stdmask	4369	27	-0.33304	1	0	5.58416	7	6	1	10	8	6	4	3	5	5	3	4	5	6	6	9	3	9	3	7	6	5	8	7	5	5	3	7	6	9	5	6	4	5	5	8	7	3	7	3	8	8	4
46490deg2.stdmask	4649	21	-0.54115	0	0	5.57426	1	6	2	10	4	4	10	4	8	6	4	6	6	6	4	5	5	6	3	7	7	7	5	7	7	8	4	5	8	5	5	6	4	7	6	7	5	5	6	6	10	7	4
49290deg1.stdmask	4929	22	-0.54115	0	0	5.79208	2	7	1	9	4	9	10	6	9	8	7	4	4	7	7	5	7	10	3	3	7	5	7	8	4	6	2	5	3	3	5	5	6	5	9	6	5	6	3	3	9	3	3
51520deg3.stdmask	5152	22	-0.54115	0	0	5.67327	6	7	3	10	5	4	9	2	8	8	6	6	4	3	7	5	1	6	2	8	7	6	5	8	6	5	3	5	2	5	5	6	5	6	7	7	7	8	7	3	10	5	3
51640deg2.stdmask	5164	19	-0.54115	0	0	5.51485	4	8	1	8	7	5	3	7	3	4	3	6	7	5	4	5	8	6	4	7	8	6	7	7	6	4	2	6	4	6	5	5	5	5	4	7	5	6	7	2	10	8	7
55510deg3.stdmask	5551	26	-0.54115	0	0	5.33663	7	3	2	8	8	7	9	2	2	6	7	7	4	6	3	4	8	8	3	7	6	5	7	7	4	3	3	4	8	8	5	5	4	3	4	6	7	7	7	6	10	6	2
56780deg2.stdmask	5678	22	-0.54115	0	0	5.79208	6	7	1	8	8	6	4	4	7	5	10	6	5	4	4	7	3	5	5	7	5	4	3	7	5	3	2	4	3	6	5	5	5	6	3	7	3	5	9	6	9	6	8
57310deg2.stdmask	5731	24	-0.54115	0	0	5.86139	6	2	5	10	6	5	10	7	4	8	9	4	4	5	8	5	5	9	8	7	6	7	4	7	7	3	3	7	8	5	5	5	5	3	9	5	8	4	7	5	10	6	7
58610deg2.stdmask	5861	19	0.01656	0	1	5.64356	3	3	1	8	6	8	9	6	6	5	2	6	4	3	8	7	4	8	7	6	6	4	7	7	8	5	4	7	7	9	7	5	5	3	6	7	7	3	6	4	10	4	3
59230deg2.stdmask	5923	42	0.01656	0	1	5.41584	2	5	1	10	4	7	9	8	4	8	7	5	6	5	4	2	2	9	5	7	5	6	5	7	3	5	2	7	4	3	5	5	6	5	9	7	8	2	7	4	6	9	4
60590deg3.stdmask	6059	18	-0.54115	0	0	6.24752	7	7	1	9	8	6	10	9	8	4	7	6	6	5	8	6	4	9	8	5	4	7	7	8	8	4	2	6	4	7	7	6	8	3	8	8	7	6	7	9	10	8	7
61300deg3.stdmask	6130	18	-0.54115	0	0	7.05941	8	10	1	10	4	10	10	8	10	8	7	5	6	5	9	10	6	7	8	9	7	7	9	7	8	5	6	4	8	7	5	5	8	9	7	8	7	10	4	5	9	5	7
61620deg3.stdmask	6162	19	-0.54115	0	0	5.66337	6	6	1	10	7	7	2	4	8	4	3	6	7	7	6	4	5	7	4	4	7	6	5	7	7	4	5	5	8	7	5	5	7	7	7	7	5	5	6	3	5	5	8
65360deg3.stdmask	6536	19	0.22467	1	1	5.41584	7	3	1	10	5	4	3	4	3	5	9	5	8	6	5	4	7	4	4	2	6	7	9	7	5	7	2	6	4	4	5	6	6	3	2	7	7	8	8	3	8	7	8
69200deg3.stdmask	6920	31	0.57428	0	2	6.64356	3	9	7	10	4	10	10	8	8	9	10	5	7	4	7	8	10	10	3	9	5	5	9	9	6	3	4	6	9	1	5	5	6	5	8	7	4	7	6	4	9	6	7
69960deg1.stdmask	6996	34	-0.54115	0	0	6.19802	7	5	1	10	6	9	6	7	8	6	8	5	7	2	6	8	6	8	3	9	5	6	4	8	6	5	3	4	6	4	5	5	7	6	6	6	7	8	6	4	9	6	7
71830deg1.stdmask	7183	38	-0.33304	1	0	5.76238	6	4	2	8	4	5	10	8	4	3	9	4	3	7	8	5	10	7	2	5	5	6	2	6	3	4	2	5	7	9	5	5	6	8	7	7	7	3	7	6	9	6	1
72530deg1.stdmask	7253	24	-0.54115	0	0	6.36634	7	7	3	10	6	8	10	8	9	6	7	4	6	7	5	7	7	6	6	8	6	7	9	8	4	6	2	6	7	8	6	4	5	8	4	6	7	6	10	8	9	8	3
77500deg2.stdmask	7750	21	-0.54115	0	0	5.58416	3	6	4	10	8	7	1	7	3	6	2	6	5	4	7	5	6	10	2	7	7	5	5	8	8	3	3	4	6	8	5	5	4	7	4	8	4	8	4	6	8	6	5
77770deg2.stdmask	7777	30	0.01656	0	1	5.38614	7	1	2	8	5	7	7	4	7	5	8	5	3	4	3	7	2	8	3	8	7	6	5	8	5	5	3	7	5	7	5	4	4	4	6	7	7	3	7	6	10	6	2
77920deg2.stdmask	7792	37	-0.12493	2	0	4.94059	6	4	2	10	8	5	9	4	2	3	1	4	2	7	3	5	1	9	2	4	6	6	2	8	2	4	3	3	4	6	6	6	6	6	4	7	7	3	7	6	9	6	2
78910deg3.stdmask	7891	43	-0.54115	0	0	5.84158	2	5	1	10	6	5	10	8	4	7	5	5	6	6	5	2	5	9	8	3	5	4	8	8	3	7	4	6	8	4	5	6	6	7	10	7	7	2	7	5	9	8	1
84210deg2.stdmask	8421	33	-0.33304	1	0	6.42574	6	8	6	10	6	10	9	9	8	8	3	7	7	5	4	5	4	6	8	2	5	6	10	7	8	5	4	5	6	5	4	5	8	5	4	7	8	8	5	5	9	7	3
89230deg2.stdmask	8923	19	-0.54115	0	0	5.33663	2	7	1	10	4	1	1	3	7	3	2	6	7	4	7	5	3	8	9	4	4	4	3	7	8	3	6	5	10	4	5	5	4	5	5	5	7	7	5	3	10	6	7
89890deg3.stdmask	8989	31	-0.33304	1	0	5.63366	6	8	3	10	5	8	3	4	8	6	2	4	3	5	3	5	7	8	3	2	8	5	7	8	3	3	3	3	3	4	5	5	6	7	7	6	6	4	7	5	9	5	2
93130deg3.stdmask	9313	20	-0.54115	0	0	5.65347	6	7	1	10	5	4	10	4	3	6	2	5	4	7	7	7	4	10	3	4	6	5	4	7	8	5	4	4	3	7	5	6	5	6	6	6	4	6	7	3	9	5	3
93170deg2.stdmask	9317	18	-0.54115	0	0	6.66337	7	6	2	10	10	9	10	8	9	7	2	5	7	6	7	9	6	9	9	8	6	8	8	8	6	7	4	3	10	8	6	7	8	2	9	8	5	8	6	6	9	5	9
93410deg1.stdmask	9341	24	-0.54115	0	0	6.06931	7	10	3	10	8	7	8	7	6	7	6	6	6	4	4	9	6	8	5	3	6	6	6	7	7	3	3	7	8	8	5	5	4	6	7	6	7	7	6	6	9	6	9
93840deg2.stdmask	9384	28	2.65537	10	2	6.13861	7	8	3	8	8	5	2	7	2	6	8	5	4	6	4	9	6	9	4	7	6	4	7	6	6	5	4	8	6	8	5	5	8	4	8	7	4	3	8	6	8	8	6
97120deg2.stdmask	9712	20	-0.54115	0	0	5.17822	2	6	1	10	8	3	9	4	8	6	8	4	3	4	4	7	5	6	3	7	5	8	5	7	5	6	4	4	5	5	4	5	5	6	5	7	3	4	4	5	9	9	7
99880DEG3.stdmask	9988	20	0.22467	1	1	5.67327	5	6	1	7	7	4	1	9	7	4	2	6	6	7	7	4	7	7	4	4	4	5	5	7	7	7	6	7	6	8	6	5	5	8	5	7	4	7	9	5	10	7	7
99990deg1.stdmask	9999	25	0.43278	2	1	6.14851	4	8	2	10	6	7	9	6	4	6	9	4	4	5	5	9	7	8	4	5	5	7	8	7	9	4	2	7	6	6	5	5	5	3	7	8	7	10	7	7	9	6	8
[truncated: 58 more columns]

## Sheet: Attractiveness
Response ID	Model pin	AttEAFemaleAverage	R_2e9zNfOsUbi8Ad5	R_3r1aA5dVgzxXnPs	R_2BA04nw4H3cDcdS	R_2SxAuK8A8PiRxbK	R_8rc9u5FG3hoD5KN	R_RLGJGrGB0qLjDl7	R_2CTyZ13pO0QsyDz	R_1GN6zfvO1WLI89H	R_3gNoKs8Sq2YKCCx	R_3k066IMzduvLLQA	R_1g8sYwasHCb4cFp	R_WcieJIYSSNJtmjn	R_2ck1PEpcr2HmMYw	R_1QyZuoWHP7Kq04B	R_3KDRySSZ7YvDssE	R_1GNwlFyOzAPyVpX	R_2aepIHluY67ckfO	R_Y9X5GYMx5dCJt7j	R_3lEvmIraS5S5uwJ	R_1mg5oBjARurQJyC	R_25A9VK5KLYqsgmP	R_2s55JmOvQuXlkLj	R_sdREqWC7kcvF8at	R_3E9ABZoj0oxDxKh	R_1rdAkQrNKdgEGpP	R_2cBObIDKMifxxxW	R_5ulwefcgjQEY7Xb	R_2QVWhzRrDDdR8nW	R_byN0jeQEXL0wbD7	R_33my698aLDkFbDn	R_24iJjTAwRZt8xhm	R_2eXqs4OCnHiTKgR	R_1NyLSS4WH8rhDKD	R_a5GjB1yufrVJz0Z	R_yjVH6dY9JfIuARX	R_2E78Hlj6PxMlxOD	R_2vhLXQYd2yYUFtH	R_6VD9AvWIsx4RNp7
10080deg2.stdmask	1008	3.02632	1	1	1	1	1	1	1	2	4	2	1	1	4	5	6	5	3	1	3	3	4	5	5	3	4	1	1	5	3	1	4	5	5	4	6	5	5	2
10150deg3.stdmask	1015	3.42105	1	2	1	1	1	1	1	3	3	4	1	1	5	5	7	3	5	1	2	5	4	4	5	3	2	4	2	3	1	5	5	5	6	5	7	6	3	7
10460deg2.stdmask	1046	3.71053	1	2	1	3	1	2	1	1	4	2	1	1	5	6	5	6	3	1	3	5	5	6	6	3	4	3	6	4	1	3	5	5	6	5	6	7	4	8
10660deg1.stdmask	1066	2.94737	1	1	1	1	1	1	1	1	4	2	1	1	4	7	4	1	4	1	3	2	4	5	3	3	4	1	3	3	1	7	3	5	4	6	3	7	6	2
10800deg3.stdmask	1080	3.57895	2	5	1	4	1	3	1	2	3	4	8	1	3	3	4	6	2	1	7	8	3	3	6	5	3	1	3	2	2	2	4	6	6	4	6	7	2	2
11780deg3.stdmask	1178	4.44737	3	7	3	4	1	5	4	1	5	2	1	1	4	6	7	10	8	1	7	7	5	6	6	6	4	4	3	4	2	3	4	5	5	6	4	7	6	2
12100DEG1.stdmask	1210	3.13158	1	1	1	3	1	1	1	1	3	2	1	1	2	5	3	2	4	1	5	2	6	3	7	3	4	3	4	4	2	4	3	5	5	6	5	5	2	7
12160deg3.stdmask	1216	2.73684	1	1	1	1	1	1	1	1	2	2	1	1	3	5	4	3	5	1	2	4	2	6	3	3	5	1	2	4	2	4	3	5	4	4	6	5	2	2
12480deg3.stdmask	1248	2.5	1	1	1	1	1	1	1	1	2	2	1	1	2	6	2	2	3	1	2	4	2	4	2	3	3	5	1	3	1	5	3	5	5	5	2	7	1	2
13050deg1.stdmask	1305	2.60526	1	1	1	1	1	1	1	1	4	2	1	1	4	5	4	3	2	1	2	2	4	4	1	3	3	2	3	4	2	3	4	5	4	3	5	7	1	2
13060deg3.stdmask	1306	3.55263	4	1	4	1	1	4	1	3	3	5	1	1	4	5	5	4	1	2	4	3	5	6	7	3	2	3	3	3	1	4	4	5	6	2	5	7	3	9
13130deg2.stdmask	1313	3.78947	4	2	1	2	1	7	1	1	4	6	5	1	3	6	6	4	8	1	5	5	3	4	5	5	4	5	2	4	2	4	4	4	6	3	5	4	5	2
13310deg2.stdmask	1331	2.10526	1	1	1	1	1	1	1	1	2	2	1	1	1	1	2	1	2	1	1	2	2	6	1	3	1	1	1	2	3	7	2	5	4	6	3	5	1	2
13330deg3.stdmask	1333	2.15789	1	1	1	1	1	1	1	1	2	2	2	1	2	4	3	2	2	1	1	2	2	5	1	3	1	1	2	3	1	1	3	5	3	5	4	6	2	2
13340deg1.stdmask	1334	3.39474	1	3	1	3	1	2	1	1	4	3	2	1	4	3	6	4	3	1	3	3	3	5	5	3	4	3	4	6	1	5	4	5	5	6	4	7	7	2
13790deg3.stdmask	1379	2.86842	1	1	1	1	1	1	1	1	3	2	1	1	4	5	4	1	7	1	1	3	4	4	2	3	3	3	2	4	6	5	2	5	4	6	5	6	2	2
15490deg1.stdmask	1549	2.47368	2	2	1	1	1	1	1	1	2	2	1	1	5	4	4	3	1	1	1	2	3	5	2	3	2	1	2	2	1	4	3	4	4	3	7	5	4	2
16050deg1.stdmask	1605	2.15789	1	1	1	1	1	1	1	1	2	2	1	1	1	1	3	1	1	1	1	2	3	5	2	3	3	2	4	1	1	7	3	4	4	2	4	5	2	2
16300deg3.stdmask	1630	4.94737	4	8	3	4	1	8	1	3	7	5	4	5	7	3	7	10	6	1	8	7	5	4	8	7	5	3	4	8	1	5	6	5	7	4	3	7	2	2
16810deg2.stdmask	1681	3.05263	2	3	1	1	1	1	2	1	3	2	2	1	3	6	4	3	3	1	2	6	5	5	3	3	3	2	4	4	2	5	4	5	4	4	5	6	2	2
17090deg2.stdmask	1709	2.42105	1	1	1	2	1	1	1	1	3	2	1	1	2	4	6	2	2	1	2	2	3	3	3	3	2	1	2	2	1	5	3	4	5	6	2	6	2	2
17460deg1.stdmask	1746	2.92105	1	7	1	1	1	1	1	1	3	3	1	1	4	5	5	2	3	1	2	4	2	6	3	3	2	1	6	3	2	1	3	5	5	5	5	3	4	4
17730deg2.stdmask	1773	3.94737	1	3	1	3	1	4	1	3	4	4	1	1	4	5	3	8	4	1	7	5	4	4	6	5	3	4	3	5	3	2	3	5	8	4	4	8	5	10
17800deg3.stdmask	1780	3.39474	2	1	1	1	1	2	1	1	4	5	3	1	4	5	3	1	3	3	7	3	3	6	6	3	2	1	1	4	4	4	4	5	7	7	5	7	5	3
18370deg1.stdmask	1837	4.44737	2	7	3	2	1	2	2	5	7	7	5	1	5	5	3	2	6	1	7	4	5	6	7	5	5	4	5	5	1	6	4	6	8	3	8	7	5	2
18740deg2.stdmask	1874	3.23684	1	1	1	1	1	1	1	1	4	3	3	1	4	3	5	7	2	1	2	2	3	6	6	3	3	1	2	3	3	5	3	5	6	6	4	6	5	8
19010dg2.stdmask	1901	3.68421	2	3	1	1	1	6	1	1	3	3	1	1	4	5	4	6	6	1	6	8	4	5	6	3	4	3	1	7	6	4	4	5	6	1	6	6	1	4
19190deg2.stdmask	1919	3.44737	2	4	1	1	1	7	1	1	4	3	3	1	5	5	3	9	2	1	1	3	4	4	3	3	5	1	4	4	4	5	4	5	5	7	1	7	4	3
19420deg3.stdmask	1942	3.68421	2	2	1	1	1	3	1	1	4	4	1	1	4	4	3	7	3	5	2	2	5	5	6	3	4	4	6	4	2	9	5	5	6	5	5	5	3	6
19430deg3.stdmask	1943	3.02632	1	2	1	1	1	5	1	1	4	3	1	1	3	3	4	1	3	4	2	2	4	4	5	3	2	2	2	6	2	3	4	5	5	5	4	6	1	8
19440deg3.stdmask	1944	3.02632	1	1	1	1	1	1	2	1	2	2	1	1	2	5	3	7	4	1	1	3	4	5	3	3	3	4	3	3	2	5	5	5	6	1	4	5	3	10
19740DEG3.stdmask	1974	3.39474	2	3	1	3	1	1	1	1	6	2	1	1	6	4	7	2	1	1	3	6	3	5	5	6	3	4	2	4	1	5	5	5	6	3	5	7	4	3
19750deg2.stdmask	1975	3.28947	1	1	1	1	1	1	1	5	4	3	1	1	5	3	5	3	3	1	3	3	4	5	3	5	2	3	3	3	2	2	3	4	6	6	9	6	4	8
19860deg1.stdmask	1986	3.89474	1	2	1	4	1	3	8	1	5	5	1	1	6	4	3	10	5	1	6	6	6	4	5	5	2	2	5	7	2	5	4	4	6	3	3	6	3	2
19990deg1.stdmask	1999	4.07895	4	2	1	3	1	1	1	5	6	3	1	1	6	6	6	4	2	6	2	3	5	4	8	3	6	2	5	4	3	6	6	5	5	5	7	7	4	6
20010deg2.stdmask	2001	1.89474	1	1	1	1	1	1	1	1	1	1	1	1	1	1	5	1	1	1	1	1	2	2	1	1	1	1	1	2	1	8	2	4	3	4	1	5	2	7
20050deg3.stdmask	2005	4.07895	1	6	1	2	1	4	1	5	7	4	1	1	3	5	6	6	2	7	2	6	5	6	5	3	4	1	5	6	1	1	5	5	5	3	9	7	3	10
20250DEG1.stdmask	2025	3.86842	3	1	2	4	6	2	2	2	3	4	1	1	5	6	5	5	5	1	3	7	5	4	6	3	5	4	3	7	2	5	4	5	5	5	4	6	4	2
21060deg3.stdmask	2106	6.15789	4	10	4	5	5	10	1	5	8	8	9	1	9	4	6	10	10	1	9	8	7	5	7	3	5	7	8	6	6	4	6	6	8	3	6	8	7	5
21110deg1.stdmask	2111	3.05263	1	4	1	1	1	1	1	2	4	3	2	1	3	4	5	3	2	1	3	5	3	5	3	3	2	4	3	4	4	2	3	5	5	3	7	7	3	2
22220deg2.stdmask	2222	4.55263	4	1	1	4	1	2	8	5	4	3	1	1	6	6	3	10	4	1	6	6	7	5	8	3	3	2	4	6	2	5	8	6	5	3	7	5	7	10
22700deg2.stdmask	2270	2.68421	1	1	1	1	1	1	1	1	3	2	2	1	3	4	6	1	3	1	2	2	3	4	2	3	2	2	2	3	2	8	2	5	7	5	3	5	4	2
23030deg3.stdmask	2303	3.97368	4	8	1	1	1	5	1	2	4	2	1	3	5	5	5	3	6	1	4	5	3	5	4	6	3	5	5	5	2	7	2	5	6	4	7	7	6	2
23090deg2.stdmask	2309	4.86842	3	10	2	3	1	7	1	1	5	4	4	1	6	5	7	10	4	1	8	8	3	6	7	6	6	4	4	6	3	5	5	5	7	4	8	8	5	2
23210deg2.stdmask	2321	3.31579	1	1	1	3	1	1	1	1	2	3	1	1	6	3	4	5	7	1	5	2	4	4	3	3	3	4	2	4	7	8	4	5	7	3	3	7	3	2
23220deg2.stdmask	2322	2.18421	1	1	1	1	1	1	1	1	4	3	1	1	2	6	3	1	2	1	1	3	3	5	1	3	2	1	1	1	1	1	3	5	4	3	3	4	4	2
23450deg3.stdmask	2345	4.5	2	7	1	3	1	3	8	1	4	4	4	1	6	6	4	6	7	1	7	5	5	5	5	6	1	4	2	6	4	7	5	5	7	5	6	7	4	6
24110deg3.stdmask	2411	2.5	1	1	1	1	1	3	1	1	2	2	1	3	5	5	3	5	3	5	2	2	2	6	4	3	1	1	2	3	1	1	3	5	4	2	2	4	1	2
24120deg2.stdmask	2412	2.89474	1	4	1	1	1	1	1	1	4	3	1	1	5	5	4	2	2	1	2	3	3	4	5	3	2	3	3	4	4	3	5	5	3	4	5	5	2	3
24200DEG2.stdmask	2420	4.15789	2	1	1	1	1	7	1	1	3	4	1	1	7	5	6	9	9	1	3	8	6	5	7	6	4	6	2	4	1	5	3	5	6	6	7	7	4	2
24230DEG3.stdmask	2423	3.10526	1	1	1	1	1	1	1	1	2	2	3	1	4	4	5	4	5	3	2	2	4	5	5	3	3	1	5	3	2	4	3	5	7	5	5	7	4	2
24690deg3.stdmask	2469	2.47368	1	1	1	1	1	1	1	1	2	2	1	1	2	5	3	3	3	1	1	2	3	7	3	3	2	1	2	2	1	5	2	5	5	3	2	6	3	5
25180deg1.stdmask	2518	4.36842	4	4	6	2	1	3	1	2	7	4	1	1	6	5	6	9	3	1	7	8	5	4	4	4	5	2	3	8	1	7	3	5	7	6	3	6	7	5
26520deg2.stdmask	2652	4.84211	2	9	6	1	2	4	9	4	4	4	1	1	7	4	6	2	2	2	8	4	3	4	8	6	2	5	7	6	6	10	8	5	7	5	8	5	5	2
26620deg2.stdmask	2662	3.42105	2	1	1	1	1	7	1	1	2	4	1	3	4	6	5	5	5	1	2	4	3	4	3	3	3	1	4	5	8	6	4	5	5	4	6	5	2	2
28110deg3.stdmask	2811	3	1	1	1	1	1	1	1	1	5	3	1	1	6	5	6	1	2	5	1	2	2	6	6	4	1	4	3	3	1	1	3	5	4	4	8	6	5	2
29210deg1.stdmask	2921	4.76316	2	6	4	2	1	8	1	2	6	6	4	1	8	5	2	7	7	1	7	4	4	5	5	7	6	4	2	7	1	6	6	5	7	6	5	7	5	9
30050deg3.stdmask	3005	3.13158	2	1	1	1	1	1	1	1	5	2	2	1	4	4	4	1	5	1	1	4	5	4	5	3	4	3	2	2	3	3	3	5	4	5	8	5	5	7
30080deg3.stdmask	3008	3.39474	2	8	2	1	1	5	1	1	2	3	1	1	3	5	6	1	5	1	2	7	4	5	7	3	3	4	2	4	4	5	3	5	6	2	3	7	2	2
30120deg3.stdmask	3012	3.07895	1	1	1	1	1	1	1	1	4	2	2	1	3	4	4	4	3	1	7	2	5	4	5	3	3	1	3	6	1	5	4	5	5	4	3	5	6	4
33430deg2.stdmask	3343	2.42105	1	1	1	1	1	1	1	1	4	2	1	1	2	5	4	1	3	1	1	2	4	5	3	3	1	1	3	1	2	6	2	5	3	4	6	5	1	2
34660deg3.stdmask	3466	2.52632	1	1	1	1	1	1	1	1	2	2	1	1	3	4	3	2	3	1	1	2	3	5	2	3	3	3	2	4	1	3	3	5	5	4	4	7	4	2
35190deg1.stdmask	3519	2.84211	1	1	1	1	1	1	1	1	2	4	1	1	3	4	4	3	5	1	2	2	4	6	3	3	3	2	4	3	3	7	3	5	6	4	4	5	1	2
36360DEG1.stdmask	3636	3	2	1	1	1	1	1	1	1	4	5	1	1	3	5	3	3	6	1	3	2	5	5	4	3	3	2	2	3	1	6	4	4	6	4	4	6	4	2
36450deg2.stdmask	3645	4.21053	5	1	5	4	1	5	1	2	5	3	6	1	2	7	5	9	5	1	6	8	4	4	5	5	3	5	3	6	3	3	5	5	6	4	5	7	3	2
42470deg2.stdmask	4247	4.42105	2	1	3	4	1	1	1	3	7	5	5	1	5	6	6	8	7	1	8	6	6	6	7	5	5	4	2	6	2	2	5	5	6	5	3	7	4	7
43130deg1.stdmask	4313	2.36842	1	1	1	1	1	1	1	1	2	3	1	1	3	1	5	4	2	1	1	2	3	4	1	3	2	1	1	1	2	5	4	5	4	4	3	5	4	4
43210deg2.stdmask	4321	3.10526	1	2	1	3	1	2	1	3	2	3	4	1	5	6	4	1	3	4	2	2	3	5	5	3	3	2	3	5	4	2	4	6	4	5	1	5	5	2
43690deg2.stdmask	4369	3.21053	1	6	1	2	1	1	1	4	4	4	1	1	3	4	4	3	2	1	4	2	3	5	3	3	1	4	3	4	3	7	3	5	5	5	6	7	3	2
46490deg2.stdmask	4649	2.97368	1	1	1	1	1	1	1	1	4	3	1	1	4	4	4	3	2	3	3	3	2	4	5	3	2	1	3	4	4	5	4	5	5	5	5	6	5	2
49290deg1.stdmask	4929	2.31579	1	1	1	1	1	1	2	1	2	2	1	1	2	6	3	1	2	4	1	2	2	3	2	3	1	1	3	3	1	8	2	5	5	2	2	5	2	2
51520deg3.stdmask	5152	2.86842	1	2	1	1	1	2	1	1	3	4	2	1	4	3	3	2	3	1	3	3	3	4	4	3	3	3	4	4	2	4	3	5	5	3	5	7	3	2
51640deg2.stdmask	5164	2.97368	2	3	1	1	1	1	1	1	3	4	1	1	6	5	5	2	2	1	1	2	5	4	2	3	3	4	4	3	4	5	3	5	6	2	5	7	2	2
55510deg3.stdmask	5551	3.84211	2	7	1	3	1	1	1	2	5	3	1	1	4	6	6	1	2	4	4	3	4	6	6	3	5	5	4	3	1	6	7	5	6	3	8	6	3	7
56780deg2.stdmask	5678	3.47368	1	4	1	4	1	1	1	2	3	3	1	1	7	6	5	1	8	1	1	2	4	5	4	4	2	6	3	5	2	4	3	5	7	6	6	6	4	2
57310deg2.stdmask	5731	3.44737	3	5	1	4	1	2	1	2	3	5	1	1	3	4	5	4	3	1	3	2	2	6	5	3	5	5	2	5	2	8	4	5	5	4	4	7	3	2
58610deg2.stdmask	5861	2.65789	1	1	1	1	1	1	1	1	3	2	2	1	3	2	4	1	3	1	1	2	3	5	3	3	3	3	3	4	3	8	5	4	5	2	4	6	2	2
59230deg2.stdmask	5923	2.86842	2	1	1	1	1	1	1	1	5	2	5	1	5	5	5	1	2	1	2	3	3	5	1	3	2	2	3	1	1	3	3	5	6	5	7	6	5	2
60590deg3.stdmask	6059	2.94737	1	1	1	1	1	1	1	1	2	2	1	1	3	6	5	4	2	5	1	3	3	3	6	5	4	1	3	4	3	5	3	5	6	2	7	5	1	3
61300deg3.stdmask	6130	3.23684	1	1	1	1	1	1	1	1	3	2	1	1	3	6	4	5	6	6	1	6	4	5	6	2	2	5	3	3	1	8	3	5	4	5	6	5	2	2
61620deg3.stdmask	6162	3.34211	1	1	1	1	1	1	1	1	2	2	1	1	4	4	5	7	4	1	3	2	4	4	5	3	3	6	2	3	4	8	4	5	6	4	5	7	3	7
65360deg3.stdmask	6536	3.18421	1	5	1	2	1	1	1	2	3	4	1	1	4	6	7	2	3	1	1	7	3	5	2	3	2	1	3	4	4	3	3	5	8	4	6	5	4	2
69200deg3.stdmask	6920	2.65789	1	3	1	1	1	1	1	1	4	4	2	1	3	4	2	3	1	1	1	2	5	4	2	3	2	1	2	4	3	6	4	5	4	6	2	6	2	2
69960deg1.stdmask	6996	3.26316	2	1	1	2	1	1	1	1	5	5	1	1	5	5	4	6	3	1	3	3	4	4	6	4	2	2	3	4	5	4	3	6	4	2	3	3	4	9
71830deg1.stdmask	7183	2.65789	1	1	1	1	1	1	1	2	3	2	1	1	5	4	5	1	1	1	2	3	4	4	3	3	3	4	2	2	1	5	4	5	6	4	3	6	2	2
72530deg1.stdmask	7253	3.76316	1	4	1	3	1	1	1	1	7	6	6	1	5	5	7	4	5	1	1	3	4	6	4	3	4	4	2	4	4	1	4	6	6	5	7	6	3	6
77500deg2.stdmask	7750	2.71053	1	1	1	1	1	1	1	1	4	2	1	1	3	3	3	5	2	1	1	2	3	4	1	3	2	2	3	4	6	5	3	4	5	3	1	5	5	8
77770deg2.stdmask	7777	3.47368	2	6	1	3	1	2	1	1	5	3	6	1	3	7	6	1	2	1	2	2	4	4	6	3	3	3	3	4	4	4	3	5	5	4	7	7	3	4
77920deg2.stdmask	7792	3	1	1	1	1	1	1	1	1	5	2	4	1	4	3	5	2	1	1	2	2	4	4	3	4	1	1	2	4	3	4	5	5	4	4	6	5	6	9
78910deg3.stdmask	7891	2.55263	1	1	1	1	1	1	1	1	5	3	3	1	5	3	5	1	2	1	1	2	4	5	2	3	2	1	2	2	1	5	3	5	4	3	3	5	4	3
84210deg2.stdmask	8421	2.71053	1	1	1	1	1	1	1	1	4	2	1	1	4	5	3	3	3	5	1	2	4	5	3	3	1	2	3	3	1	3	4	5	5	3	3	4	2	7
89230deg2.stdmask	8923	3.39474	1	7	1	1	1	1	1	1	5	2	1	1	5	5	6	3	4	1	2	3	3	5	6	3	5	1	4	6	4	6	3	5	5	6	3	4	6	2
89890deg3.stdmask	8989	2.81579	1	1	1	1	1	1	1	1	2	2	2	1	5	6	5	1	4	1	2	1	3	5	3	3	2	3	1	3	3	5	3	5	4	5	7	6	4	2
93130deg3.stdmask	9313	3.18421	2	1	1	1	1	1	1	1	2	3	1	1	2	5	3	6	4	7	2	2	3	6	3	6	5	1	2	4	5	6	3	5	5	3	4	7	4	2
93170deg2.stdmask	9317	2.76316	1	1	1	1	1	1	1	1	2	3	1	1	4	5	5	1	2	1	2	2	4	6	5	3	4	1	3	3	4	5	4	5	6	4	1	7	1	2
93410deg1.stdmask	9341	3.60526	2	3	3	4	1	2	1	1	3	6	5	1	3	4	4	8	2	1	2	4	3	6	7	4	4	2	3	4	1	5	3	5	4	4	4	6	2	10
93840deg2.stdmask	9384	5.57895	4	6	1	3	5	7	8	8	6	4	7	1	6	5	8	8	7	6	7	8	4	5	6	6	5	5	2	7	4	5	4	7	6	5	7	8	6	5
97120deg2.stdmask	9712	2.55263	1	1	1	1	1	1	1	1	3	2	1	1	2	6	3	3	3	1	2	2	3	3	1	3	2	1	4	3	3	6	2	5	5	5	5	6	1	2
99880DEG3.stdmask	9988	3.02632	1	4	1	2	1	1	1	1	2	3	2	1	6	5	5	1	3	1	2	4	3	5	4	3	4	1	4	4	4	1	6	5	6	3	6	5	2	2
99990deg1.stdmask	9999	3.52632	1	3	1	3	1	1	1	2	2	3	1	1	5	4	4	3	5	1	5	4	5	5	6	3	5	5	2	6	2	4	3	5	5	2	6	7	4	8

## Sheet: Masculinity
Response ID	Model pin	MasEAFemaleAverage	R_1kH6NboxSWCwFqH	R_3nbW0fRMMgGqwPB	R_Wj4lMH51uAyDBT3	R_ALH1TslvYh0TGNz	R_2wL8dzxB4wMnrPE	R_31bnwjNVqzZ99cn	R_1QGuwGMVI48OPe2	R_dp75m53soDKcJoJ	R_25BEbx5czNGitd9	R_3n0dlxusWA9Vxnr	R_1DAzYpqeBXmyuNV	R_30i6VEVqo4oWQDY	R_2Vro99ktYVgH8FZ	R_1q8ufqCHXS6EUfx	R_3Rqr7CnVDdB152C	R_1gLUp4JFY9lja0j	R_1DUnLvUqpSUkKVY	R_3rNeyC6WAWVPx3Y	R_2fGWrJVhLdhIgdG	R_6ujCSsWQji4zGZX	R_3n6NCRidgN6qyvw	R_1I7dn61dUiwr1pj	R_xhJNu0UCBzdKqI1	R_3dXIeTQt4Z5iKbw	R_2sHG2505vNIL3MZ	R_6s9rryxX9Ztfh2p	R_2SdaPnyybSkYNVf	R_2bI6T5GghJx6ruI	R_3iRajVqxGQaS1Zp	R_1K1I0UgwQ6vsTge	R_3GqrywA71t4Se7R
10080deg2.stdmask	1008	6.64516	6	5	1	8	3	7	7	5	8	6	5	7	6	7	6	7	4	9	10	4	7	7	5	7	10	7	9	7	8	9	9
10150deg3.stdmask	1015	6.41935	5	2	1	4	5	7	6	5	7	6	7	6	5	5	7	6	10	7	10	5	4	7	7	5	10	7	7	10	9	9	8
10460deg2.stdmask	1046	6.80645	7	5	1	5	4	7	6	5	8	7	6	7	5	8	7	9	7	7	9	7	6	8	7	6	10	8	8	9	5	9	8
10660deg1.stdmask	1066	6.96774	4	9	1	5	8	6	6	5	7	5	7	6	5	7	7	7	8	8	7	10	6	7	8	9	10	9	10	7	5	9	8
10800deg3.stdmask	1080	7.77419	8	7	1	8	10	8	9	4	7	8	6	6	6	10	10	10	10	10	9	10	8	6	5	9	10	8	7	9	5	9	8
11780deg3.stdmask	1178	6.74194	9	8	1	5	10	4	6	6	6	8	8	6	5	8	7	6	5	6	4	6	5	9	7	7	10	6	8	8	7	9	9
12100DEG1.stdmask	1210	5.80645	7	3	1	7	5	6	4	4	5	6	4	6	5	5	7	5	5	8	4	6	6	5	7	6	10	7	8	6	6	8	8
12160deg3.stdmask	1216	5.35484	6	3	1	3	2	6	3	2	4	5	6	6	5	4	7	6	4	5	5	8	5	6	7	8	10	5	8	8	6	3	9
12480deg3.stdmask	1248	4.70968	2	2	1	2	1	5	2	6	3	4	3	5	4	5	7	4	4	10	3	8	3	6	6	7	7	4	8	6	6	3	9
13050deg1.stdmask	1305	6.45161	4	4	1	6	8	8	3	4	6	5	6	6	5	7	7	5	5	7	8	9	9	7	8	8	10	7	10	7	8	4	8
13060deg3.stdmask	1306	5.96774	7	5	1	5	6	5	4	6	8	8	7	6	6	5	7	7	3	7	5	7	5	6	6	5	6	7	5	7	6	7	10
13130deg2.stdmask	1313	7.35484	8	6	1	8	9	6	6	6	4	8	4	6	6	9	8	8	5	10	9	10	6	9	7	9	10	7	9	10	7	8	9
13310deg2.stdmask	1331	4.64516	3	2	1	2	3	7	1	5	4	4	5	4	4	4	5	9	4	8	6	7	3	3	7	7	8	5	2	5	5	2	9
13330deg3.stdmask	1333	6	7	4	1	4	2	5	4	4	6	6	5	6	5	8	6	7	4	5	8	8	6	5	7	9	10	5	8	9	5	9	8
13340deg1.stdmask	1334	6.06452	5	6	1	5	6	6	7	5	5	7	6	6	5	5	8	4	2	7	8	9	8	4	6	6	10	6	7	7	6	7	8
13790deg3.stdmask	1379	4.19355	3	1	1	2	2	6	2	4	6	3	5	4	4	4	3	6	2	4	4	7	3	5	5	4	10	4	4	4	7	2	9
15490deg1.stdmask	1549	7.12903	8	6	1	5	10	6	7	5	3	8	6	6	6	8	8	9	8	8	10	7	10	8	7	9	5	7	8	9	6	9	8
16050deg1.stdmask	1605	5.25806	2	1	1	3	2	6	5	3	6	4	6	6	5	7	5	8	5	7	3	4	6	4	6	4	8	7	8	8	6	9	8
16300deg3.stdmask	1630	6.41935	8	8	1	5	10	7	7	6	6	4	6	6	5	4	7	8	4	7	4	7	5	6	7	6	8	6	6	9	8	8	10
16810deg2.stdmask	1681	7.06452	8	7	1	3	6	8	7	5	6	7	9	6	5	7	7	7	8	8	8	8	8	8	7	9	10	7	10	6	7	7	9
17090deg2.stdmask	1709	5.58065	6	4	3	3	5	7	3	5	5	5	6	5	5	4	7	4	4	7	9	5	7	5	7	7	10	6	3	6	7	5	8
17460deg1.stdmask	1746	6.51613	5	4	1	6	5	7	7	5	4	5	5	6	6	8	8	6	4	9	9	9	5	4	7	9	10	8	9	7	8	8	8
17730deg2.stdmask	1773	6.70968	7	7	1	7	9	7	4	6	8	6	7	6	5	7	7	9	4	7	7	7	4	5	7	10	10	6	8	6	7	8	9
17800deg3.stdmask	1780	6.03226	8	3	1	7	7	4	7	5	6	3	5	5	4	7	7	10	4	9	9	5	6	4	4	7	10	6	2	9	8	6	9
18370deg1.stdmask	1837	5.25806	5	4	1	4	7	6	5	5	6	5	4	5	4	3	7	6	5	5	5	4	4	5	8	6	10	6	2	7	7	4	8
18740deg2.stdmask	1874	7.22581	7	7	1	7	7	6	8	5	6	7	6	7	6	7	8	10	6	7	9	8	10	4	4	8	10	8	9	9	8	10	9
19010dg2.stdmask	1901	5.32258	7	2	1	2	7	7	4	3	5	5	5	5	5	3	4	5	2	6	6	8	6	6	7	8	8	4	6	7	8	5	8
19190deg2.stdmask	1919	5.90323	1	6	1	7	8	8	4	3	7	4	7	5	4	4	7	5	5	9	8	10	8	4	6	8	10	6	3	5	7	4	9
19420deg3.stdmask	1942	6.45161	8	7	1	7	7	7	6	6	4	8	5	6	5	3	7	5	5	10	6	4	7	5	7	9	10	7	9	6	6	8	9
19430deg3.stdmask	1943	5.80645	7	4	1	5	8	5	4	5	4	5	5	6	5	8	6	6	5	7	5	3	6	5	6	5	10	7	7	7	9	5	9
19440deg3.stdmask	1944	6.83871	3	5	1	5	10	6	7	5	4	7	6	6	6	8	8	8	6	8	9	9	7	5	8	8	10	8	7	7	8	8	9
19740DEG3.stdmask	1974	7.19355	4	6	1	7	8	8	7	6	4	8	7	6	6	8	8	5	7	8	9	9	6	10	7	9	10	7	9	7	8	9	9
19750deg2.stdmask	1975	5.70968	4	5	1	4	5	6	6	5	3	5	7	6	5	7	5	6	3	9	3	7	5	6	7	5	10	4	7	6	7	9	9
19860deg1.stdmask	1986	7.16129	8	5	1	5	10	7	8	5	7	8	7	6	5	9	7	9	4	9	5	10	6	7	8	9	10	6	8	9	7	8	9
19990deg1.stdmask	1999	7.45161	7	8	1	5	7	7	7	5	4	8	5	7	7	8	7	10	10	9	7	10	8	7	7	9	10	7	8	8	9	9	10
20010deg2.stdmask	2001	7.25806	3	7	1	4	3	7	9	5	7	8	7	7	6	7	7	9	10	10	10	10	10	6	7	9	4	8	8	8	9	10	9
20050deg3.stdmask	2005	5.22581	2	6	1	6	5	7	4	5	4	4	5	5	5	4	6	5	4	9	9	4	3	6	4	3	10	2	8	5	7	5	9
20250DEG1.stdmask	2025	6.45161	4	6	1	6	4	6	7	6	3	6	8	6	4	8	7	5	5	8	10	6	5	4	8	8	10	7	9	8	8	9	8
21060deg3.stdmask	2106	7.96774	8	9	1	8	10	6	10	4	6	8	9	8	6	9	10	10	5	8	10	10	6	10	9	9	10	8	8	9	7	7	9
21110deg1.stdmask	2111	6.16129	7	5	1	4	7	6	6	5	4	6	6	6	4	7	6	6	6	6	9	6	4	6	7	9	10	4	10	7	5	7	9
22220deg2.stdmask	2222	7.67742	8	10	1	8	9	6	6	6	6	7	5	7	7	8	10	9	7	9	9	10	7	8	8	9	10	8	8	8	8	8	8
22700deg2.stdmask	2270	6.25806	5	4	1	5	6	7	4	6	7	8	6	6	4	6	6	6	6	8	9	7	7	6	7	9	9	6	5	4	7	8	9
23030deg3.stdmask	2303	5.32258	7	5	1	5	2	7	5	6	4	6	6	4	4	3	6	6	2	6	8	5	3	4	7	9	10	4	7	5	7	3	8
23090deg2.stdmask	2309	6.3871	3	7	1	6	8	4	7	6	5	7	6	6	5	8	7	6	5	6	7	10	5	6	8	8	10	6	6	7	8	6	8
23210deg2.stdmask	2321	5.58065	5	6	1	6	4	6	7	5	7	4	6	5	5	4	7	7	4	4	7	6	7	6	7	5	10	7	1	7	6	3	8
23220deg2.stdmask	2322	7.35484	4	7	1	8	7	6	7	5	8	8	5	6	6	7	6	9	7	10	8	10	10	7	8	9	10	8	7	8	9	9	8
23450deg3.stdmask	2345	7.12903	8	8	1	5	8	5	7	5	6	8	8	6	5	7	8	6	8	7	4	8	8	7	8	9	10	7	9	10	9	8	8
24110deg3.stdmask	2411	7.51613	6	8	1	4	10	5	9	5	7	8	5	7	5	7	10	7	5	10	9	10	10	9	7	9	10	10	8	8	6	9	9
24120deg2.stdmask	2412	5.87097	3	5	1	3	6	8	5	6	5	5	7	5	6	8	6	8	5	7	7	2	6	4	7	6	10	6	6	6	6	9	8
24200DEG2.stdmask	2420	5.77419	5	2	1	5	10	5	4	4	6	4	7	6	5	3	6	6	3	9	6	6	6	4	7	8	7	7	8	8	9	3	9
24230DEG3.stdmask	2423	6.06452	5	4	1	7	7	7	5	5	4	6	5	5	4	4	6	6	3	10	10	5	7	5	6	9	10	8	9	5	5	5	10
24690deg3.stdmask	2469	5.83871	3	1	1	3	2	5	4	5	6	5	3	5	5	7	5	9	3	8	8	10	7	4	8	9	10	8	9	7	6	6	9
25180deg1.stdmask	2518	4.96774	1	3	1	3	7	7	1	6	4	6	6	6	5	5	6	3	4	4	6	5	4	4	5	5	10	5	4	8	7	4	9
26520deg2.stdmask	2652	4.22581	6	4	1	5	3	5	1	5	4	5	5	5	4	4	5	3	3	3	3	3	2	4	4	4	10	5	3	4	7	3	8
26620deg2.stdmask	2662	5.09677	4	4	1	4	5	7	2	5	3	4	6	5	5	4	6	7	2	3	7	6	5	3	8	6	10	3	8	6	8	3	8
28110deg3.stdmask	2811	5.93548	5	3	1	6	2	8	6	5	5	7	6	6	4	8	7	6	6	7	9	5	5	5	7	7	10	7	2	8	6	6	9
29210deg1.stdmask	2921	6.58065	7	6	1	7	10	6	6	5	6	7	7	5	5	8	7	6	4	8	9	5	6	8	7	6	10	6	6	10	7	5	8
30050deg3.stdmask	3005	6.74194	7	7	1	5	5	8	6	6	5	8	8	7	5	7	7	9	8	9	4	6	7	4	7	7	10	8	3	10	7	9	9
30080deg3.stdmask	3008	5.77419	5	5	1	4	6	5	6	5	7	5	4	6	5	7	7	4	4	9	3	7	5	6	6	5	10	6	8	5	8	6	9
30120deg3.stdmask	3012	6.25806	4	3	1	7	5	5	2	5	5	8	6	5	6	9	7	7	7	8	8	5	6	8	7	9	10	7	8	7	6	4	9
33430deg2.stdmask	3343	6.93548	8	7	1	4	6	7	8	4	5	7	5	7	4	8	6	7	10	10	7	10	7	6	8	9	10	9	3	9	5	9	9
34660deg3.stdmask	3466	6.32258	6	3	1	4	6	8	6	5	5	7	6	6	5	3	7	6	3	9	5	8	6	9	8	10	9	6	10	8	7	5	9
35190deg1.stdmask	3519	7	9	5	1	5	10	8	8	5	7	7	5	6	6	9	7	5	8	10	6	10	7	3	8	9	9	7	9	9	6	4	9
36360DEG1.stdmask	3636	7.09677	7	7	1	7	6	7	6	4	8	8	7	6	6	8	5	10	8	9	9	7	7	3	6	9	10	8	7	9	8	9	8
36450deg2.stdmask	3645	6.54839	6	7	1	6	9	7	6	5	5	7	6	5	6	7	7	10	4	6	7	5	5	9	7	9	8	6	10	6	8	5	8
42470deg2.stdmask	4247	7.58065	8	6	1	7	9	7	7	4	7	8	8	6	6	9	6	8	9	10	9	10	6	8	8	9	10	8	9	8	7	8	9
43130deg1.stdmask	4313	6.48387	5	7	1	4	4	6	4	5	6	8	7	6	5	7	6	8	5	7	7	10	8	5	7	9	10	3	8	8	6	9	10
43210deg2.stdmask	4321	7.45161	7	8	1	7	9	6	7	6	7	7	6	7	5	8	7	6	6	9	10	8	10	7	8	9	10	7	7	9	8	9	10
43690deg2.stdmask	4369	6.41935	8	6	1	5	6	6	7	5	5	7	6	7	4	3	6	6	4	9	4	10	6	9	7	9	10	5	9	6	5	9	9
46490deg2.stdmask	4649	6.35484	6	4	1	5	5	8	6	5	3	6	7	6	5	7	6	10	5	8	9	6	6	8	7	9	10	6	5	8	8	4	8
49290deg1.stdmask	4929	6.32258	2	4	4	2	2	6	7	4	5	5	6	6	5	8	7	4	6	9	9	10	10	5	7	9	9	8	4	9	8	8	8
51520deg3.stdmask	5152	6.06452	3	3	1	4	2	6	6	5	5	7	6	6	5	7	7	6	5	9	9	6	7	5	7	9	10	6	9	7	5	6	9
51640deg2.stdmask	5164	5.67742	8	4	1	6	4	6	4	6	5	6	6	5	5	7	7	6	5	7	7	5	5	4	7	9	9	5	5	4	5	5	8
55510deg3.stdmask	5551	7.29032	8	7	1	3	6	6	7	6	6	8	9	7	5	8	6	9	10	9	10	4	6	9	7	9	10	8	8	10	7	9	8
56780deg2.stdmask	5678	6.93548	7	5	1	6	9	8	6	5	6	7	6	7	6	8	7	7	8	9	5	8	7	7	7	9	10	6	7	8	8	6	9
57310deg2.stdmask	5731	6.87097	8	7	1	5	5	6	7	5	4	7	7	7	5	8	7	5	10	8	7	7	7	7	7	8	10	6	9	7	8	9	9
58610deg2.stdmask	5861	5.6129	6	2	3	3	4	7	6	4	6	5	6	6	4	7	6	6	5	5	9	5	5	6	7	9	8	5	5	5	7	3	9
59230deg2.stdmask	5923	7.09677	4	6	1	5	5	4	8	6	7	8	8	7	5	8	8	8	9	10	8	9	7	6	8	9	9	8	7	9	5	9	9
60590deg3.stdmask	6059	7.09677	8	7	1	5	8	5	6	5	6	7	5	6	5	8	7	7	10	7	9	10	9	8	7	9	9	7	7	6	8	9	9
61300deg3.stdmask	6130	6.51613	3	6	1	7	3	6	8	3	7	5	4	6	6	7	6	6	10	9	10	7	6	7	8	9	10	8	6	10	5	5	8
61620deg3.stdmask	6162	5.67742	3	4	1	4	7	5	6	4	5	5	4	6	5	4	6	4	5	8	9	8	6	2	7	6	10	7	8	4	8	6	9
65360deg3.stdmask	6536	5.6129	2	6	1	4	6	5	7	5	5	5	6	5	4	4	7	4	4	8	4	7	8	8	7	9	10	7	2	5	5	6	8
69200deg3.stdmask	6920	7.77419	3	8	1	5	9	8	8	5	7	8	7	7	7	7	7	9	10	10	9	10	10	9	8	9	10	8	10	9	7	8	8
69960deg1.stdmask	6996	7.58065	8	8	1	7	8	7	6	6	7	8	5	6	7	8	9	10	6	10	10	10	8	7	8	9	9	8	8	9	5	9	8
71830deg1.stdmask	7183	6.67742	3	6	1	4	6	6	7	4	6	8	7	7	6	8	7	8	8	6	9	9	6	6	7	9	10	7	6	7	8	7	8
72530deg1.stdmask	7253	7.48387	9	6	4	6	5	8	6	6	4	5	8	7	5	8	8	9	10	9	10	6	8	9	8	8	10	7	6	10	9	9	9
77500deg2.stdmask	7750	7.22581	6	7	1	5	8	7	6	4	8	8	6	6	6	8	8	8	7	7	10	10	10	5	8	8	10	9	8	8	5	9	8
77770deg2.stdmask	7777	7.35484	9	5	1	5	8	6	7	6	6	8	6	6	5	8	7	8	10	9	10	10	7	9	7	7	10	7	8	8	7	9	9
77920deg2.stdmask	7792	6.54839	3	6	1	4	4	5	7	5	4	7	5	6	5	7	7	6	8	9	9	7	7	8	8	6	10	6	9	8	7	9	10
78910deg3.stdmask	7891	7.3871	6	7	1	7	5	7	8	5	8	7	6	6	4	8	8	8	10	8	10	10	8	5	9	10	10	6	9	7	9	9	8
84210deg2.stdmask	8421	6.77419	7	4	1	7	9	5	6	4	4	8	6	6	5	6	7	8	6	7	7	10	10	6	7	9	10	7	6	7	8	8	9
89230deg2.stdmask	8923	5.3871	8	4	1	3	4	4	4	5	4	6	6	6	5	8	7	3	4	7	3	8	3	5	4	9	7	3	9	7	5	5	10
89890deg3.stdmask	8989	6.51613	6	2	3	7	7	5	7	3	6	6	5	6	4	8	6	8	5	8	9	4	10	6	4	9	10	7	8	7	8	9	9
93130deg3.stdmask	9313	6.09677	7	5	1	7	8	5	5	5	5	5	5	5	6	4	7	4	6	2	9	10	10	4	4	9	10	7	6	8	6	5	9
93170deg2.stdmask	9317	6.83871	5	4	1	5	7	8	6	5	6	7	7	6	5	7	5	6	7	10	10	9	8	6	7	9	10	8	8	9	7	6	8
93410deg1.stdmask	9341	7.58065	8	8	1	8	10	6	8	6	7	8	6	7	5	9	8	9	4	9	3	7	10	10	7	9	10	8	8	10	8	9	9
93840deg2.stdmask	9384	7.74194	7	8	1	7	10	6	7	6	8	7	6	7	6	8	9	7	5	9	9	10	10	8	8	9	10	8	8	9	8	9	10
97120deg2.stdmask	9712	5.70968	5	2	1	3	6	7	3	6	7	3	6	5	5	8	6	4	2	7	6	6	7	5	7	6	10	8	9	7	8	3	9
99880DEG3.stdmask	9988	4.74194	3	4	1	2	4	7	3	3	3	5	5	5	4	5	6	3	6	3	3	4	5	4	7	7	10	4	4	8	7	3	9
99990deg1.stdmask	9999	7	7	7	1	6	10	7	4	6	6	8	7	6	5	8	6	7	3	8	4	10	9	7	7	9	10	7	9	8	7	9	9

## Sheet: Untrustworthy
Response ID	Model pin	UntrustEAFemaleAverage	R_3qwY7GMATiwMo0k	R_31ML3QYGUrYZwbJ	R_1It4xg7d1uH3bS0	R_2ZPTRYTT6aynMqn	R_xsAPWUpvd6WIbAJ	R_3PTvLhp5mbn8gSU	R_1rqsjC07HTGNclO	R_1NgEHnHDhO8TmTE	R_ufyrKyAEjBUZqBX	R_9pe8gLt1S9bIbAZ	R_3ivXPnn5cGtKoNY	R_3gZw6l65LcT3GH0	R_xfjuoatRLzRX9jX	R_Q09ljcYrsdeO24x	R_28HsuZILlDHglTW	R_2RPRpAawnEcmnsS	R_1LRqzfW1TRJoVyV	R_2y8YCAXjCFYYAyX	R_27qGfzOaENKDAP2	R_10vZOR0tEs8B7AD	R_bd2aoD0aaxMWlXz	R_PtIbAc509NR69ZD	R_1IsBpwsImNwAwCd	R_1GV8dLELWPLZvlO	R_3rTDnnhJ5jQ0Xfz	R_Tdud6P7BCGtkftv	R_xmzWGlYVSreWba9	R_3NVycYqsW25EcPm	R_1NtrQu0pJuC9Vkk	R_25ttjYGtVjDhp5D	R_DvE5TLEDLpEs0LL	R_2TSia8jeI5iLJKN
10080deg2.stdmask	1008	6.09375	8	7	6	3	5	9	8	7	7	6	9	7	6	3	5	7	8	5	10	7	5	1	8	3	8	7	4	6	4	7	2	7
10150deg3.stdmask	1015	5.09375	1	3	8	7	5	6	8	8	3	6	4	4	7	5	2	6	5	4	7	8	9	2	3	4	6	2	8	2	3	4	5	8
10460deg2.stdmask	1046	5.28125	3	2	8	2	4	6	8	4	3	6	4	10	8	5	3	5	3	5	6	7	4	9	8	2	4	2	8	6	4	6	5	9
10660deg1.stdmask	1066	6.40625	3	6	9	4	4	5	6	9	5	4	8	10	7	5	6	7	7	4	6	7	7	1	9	8	6	6	9	7	5	7	9	9
10800deg3.stdmask	1080	6.75	2	9	7	3	7	7	7	9	7	5	9	5	7	4	5	7	10	6	10	7	9	8	7	2	8	7	4	8	6	5	10	9
11780deg3.stdmask	1178	5.75	3	5	4	7	6	5	8	4	3	7	4	9	6	6	2	5	7	5	8	8	10	1	6	4	8	5	4	9	7	3	7	8
12100DEG1.stdmask	1210	5.90625	2	5	5	5	5	7	7	8	5	6	9	9	6	4	2	6	9	6	8	8	7	3	9	4	9	3	2	5	4	5	8	8
12160deg3.stdmask	1216	5.40625	1	2	6	3	7	4	8	8	3	7	7	8	6	4	4	6	8	6	10	8	4	2	5	7	7	4	3	3	3	6	5	8
12480deg3.stdmask	1248	5.21875	1	6	5	2	5	6	7	4	4	5	2	4	6	6	2	7	3	6	9	7	6	9	9	4	9	2	4	9	1	6	3	8
13050deg1.stdmask	1305	5.6875	5	2	7	2	5	5	8	7	5	4	4	8	6	5	4	5	5	6	4	6	10	4	10	5	7	6	7	4	2	6	8	10
13060deg3.stdmask	1306	5.71875	7	8	4	2	5	4	7	5	5	6	4	8	6	6	4	6	8	5	8	7	5	6	7	4	8	3	6	5	3	6	8	7
13130deg2.stdmask	1313	5.84375	2	9	4	7	5	5	8	5	3	4	8	8	6	5	3	5	9	7	7	9	8	2	6	5	4	5	3	8	7	5	7	8
13310deg2.stdmask	1331	5.71875	10	6	8	3	6	6	7	2	6	5	3	8	7	5	4	5	10	5	2	5	10	4	10	6	7	5	5	1	1	7	6	8
13330deg3.stdmask	1333	5.78125	8	6	7	2	5	4	6	9	6	4	9	7	6	6	3	5	7	5	5	7	7	9	4	5	8	4	4	1	2	6	9	9
13340deg1.stdmask	1334	5.875	1	9	7	2	5	7	3	7	4	6	7	6	7	6	7	7	10	5	4	6	8	8	6	4	8	6	4	8	4	4	3	9
13790deg3.stdmask	1379	5.8125	8	7	6	2	4	4	7	6	5	4	4	8	7	7	6	7	10	5	4	6	8	8	8	6	4	4	6	7	2	3	5	8
15490deg1.stdmask	1549	6.3125	10	9	4	3	6	5	8	9	6	6	9	6	7	4	7	7	10	5	8	7	5	10	3	6	5	8	4	1	5	6	4	9
16050deg1.stdmask	1605	5.9375	6	9	4	2	7	7	8	8	6	4	6	8	6	6	4	5	8	5	8	7	4	2	8	3	8	4	7	7	1	6	7	9
16300deg3.stdmask	1630	5.03125	2	8	3	2	5	5	8	4	4	6	5	8	6	5	3	6	5	6	7	7	7	4	3	4	4	3	4	3	6	5	5	8
16810deg2.stdmask	1681	6.125	4	8	7	2	5	5	8	8	5	6	10	7	8	5	4	7	9	6	8	7	4	9	7	6	2	5	4	3	4	6	8	9
17090deg2.stdmask	1709	6.0625	3	8	7	2	7	6	8	4	8	6	3	8	7	6	3	6	9	5	9	7	7	9	9	6	8	6	5	1	4	5	3	9
17460deg1.stdmask	1746	5.875	2	9	8	2	6	4	7	7	6	6	7	8	6	6	5	6	7	6	8	7	4	7	4	3	7	8	4	4	4	6	7	7
17730deg2.stdmask	1773	5.15625	1	4	4	2	8	5	7	5	4	7	4	9	7	6	4	5	5	5	6	6	3	7	6	3	4	6	4	5	6	6	3	8
17800deg3.stdmask	1780	5.78125	8	5	5	2	5	7	7	5	4	6	4	9	6	4	3	8	10	7	5	8	6	7	6	4	3	4	4	5	6	7	7	8
18370deg1.stdmask	1837	5.125	1	2	5	2	4	5	7	7	4	6	3	9	6	7	3	6	5	5	9	7	8	6	2	6	5	4	2	8	4	2	6	8
18740deg2.stdmask	1874	4.90625	10	1	6	3	4	6	8	3	4	3	4	10	6	2	3	6	3	6	8	7	2	3	5	5	7	4	7	3	3	4	3	8
19010dg2.stdmask	1901	5.5625	2	9	4	2	6	5	7	3	4	7	8	9	2	6	4	8	7	4	3	7	8	4	8	5	6	7	3	5	6	7	4	8
19190deg2.stdmask	1919	5.59375	2	8	6	3	6	5	6	5	7	6	7	10	7	5	3	7	5	6	8	7	7	3	5	7	4	3	3	5	3	6	5	9
19420deg3.stdmask	1942	5.40625	1	7	2	2	6	5	7	9	6	7	8	9	6	3	4	6	10	5	6	7	4	2	6	2	8	2	2	1	7	7	7	9
19430deg3.stdmask	1943	5.3125	5	10	4	3	6	6	7	4	6	4	5	8	7	4	2	6	10	5	4	6	3	7	8	4	6	5	2	2	2	5	7	7
19440deg3.stdmask	1944	6.25	3	7	5	8	7	7	6	9	6	4	9	8	7	5	4	8	7	6	6	6	7	4	9	4	3	8	6	9	2	5	7	8
19740DEG3.stdmask	1974	5.5	4	3	5	3	6	5	7	7	2	6	8	10	7	4	4	6	9	6	8	4	3	3	3	4	7	7	4	2	4	7	9	9
19750deg2.stdmask	1975	5.75	4	8	3	2	4	5	7	7	3	6	5	8	8	6	5	6	5	7	3	8	9	7	7	7	4	4	7	8	7	2	3	9
19860deg1.stdmask	1986	5.6875	4	2	4	3	6	4	8	6	6	5	9	7	6	5	3	6	9	6	8	7	9	5	9	4	6	5	6	3	7	4	3	7
19990deg1.stdmask	1999	6.78125	1	9	8	2	6	7	8	10	4	7	7	9	7	6	3	5	10	5	8	7	9	7	7	8	8	8	6	7	7	4	9	8
20010deg2.stdmask	2001	6.5625	10	5	9	9	6	8	5	10	8	2	10	8	5	2	6	8	10	4	3	7	10	6	10	2	9	8	2	1	2	8	9	8
20050deg3.stdmask	2005	5.5	6	3	3	3	6	5	7	4	4	7	8	6	6	5	4	6	10	6	6	6	4	6	6	8	8	3	2	8	3	6	4	7
20250DEG1.stdmask	2025	5.34375	1	7	3	2	4	5	3	6	4	7	6	7	6	6	3	6	5	7	4	7	7	7	3	4	8	8	6	6	3	6	6	8
21060deg3.stdmask	2106	5.90625	2	8	5	2	6	3	7	4	3	7	2	4	6	5	5	7	7	6	7	7	8	6	7	2	8	6	8	8	9	7	8	9
21110deg1.stdmask	2111	5.78125	3	7	3	3	5	4	8	7	5	7	3	9	7	6	5	5	8	6	9	6	4	6	6	4	8	6	6	5	4	5	6	9
22220deg2.stdmask	2222	5.53125	3	2	7	2	5	6	7	9	4	7	5	8	7	4	3	6	3	5	5	6	8	5	6	4	3	7	8	1	6	7	8	10
22700deg2.stdmask	2270	6	7	7	7	3	7	6	7	6	3	3	3	6	6	7	7	7	10	6	6	7	6	3	6	7	6	4	5	8	4	5	8	9
23030deg3.stdmask	2303	5.59375	1	8	2	2	4	5	8	5	3	6	2	9	8	8	2	7	10	7	7	7	7	5	2	4	9	5	6	6	3	8	4	9
23090deg2.stdmask	2309	5.1875	1	4	3	2	6	5	6	9	3	6	2	9	4	5	3	8	2	6	4	7	7	5	7	7	7	10	4	5	2	6	3	8
23210deg2.stdmask	2321	4.75	1	2	3	2	6	5	6	5	4	5	5	10	6	4	5	7	5	6	5	6	4	3	3	3	8	4	3	7	3	3	4	9
23220deg2.stdmask	2322	6.21875	7	9	6	2	4	8	7	9	7	7	8	7	7	2	5	5	9	6	6	7	4	3	9	3	8	9	6	1	4	5	9	10
23450deg3.stdmask	2345	5.75	1	4	7	2	6	5	8	7	4	5	4	6	6	6	5	7	6	6	8	6	6	8	5	4	5	7	4	9	5	7	7	8
24110deg3.stdmask	2411	6.59375	9	7	8	6	6	7	8	7	6	5	9	10	4	3	5	6	10	5	5	7	6	4	9	7	9	6	6	4	2	7	9	9
24120deg2.stdmask	2412	5.15625	2	3	4	2	6	6	8	9	6	4	3	6	6	4	3	6	5	6	3	7	6	7	5	3	2	8	4	4	6	6	8	7
24200DEG2.stdmask	2420	5.8125	7	7	5	2	5	7	6	5	4	6	4	7	6	5	5	6	9	5	8	8	7	5	6	3	4	6	7	10	4	5	4	8
24230DEG3.stdmask	2423	5.71875	8	7	5	3	4	8	7	4	4	6	8	5	7	5	3	7	10	6	6	7	3	3	7	7	8	5	4	1	3	7	7	8
24690deg3.stdmask	2469	6.75	10	7	7	2	8	7	8	8	7	4	6	7	7	6	3	7	10	5	10	6	10	6	8	4	9	8	7	3	2	7	9	8
25180deg1.stdmask	2518	5.03125	1	8	4	3	5	4	8	5	4	7	4	6	6	6	3	5	2	5	7	7	5	4	7	4	7	5	3	3	3	6	5	9
26520deg2.stdmask	2652	4.90625	1	3	3	2	6	3	7	4	2	5	5	7	7	6	2	7	8	5	5	7	6	5	1	4	6	4	6	8	4	2	8	8
26620deg2.stdmask	2662	5.09375	2	4	3	2	5	7	6	7	4	6	3	4	7	5	2	4	8	5	9	5	6	4	3	3	8	5	5	8	3	5	6	9
28110deg3.stdmask	2811	5.5625	9	3	7	2	5	5	8	5	4	4	4	6	7	6	6	5	9	6	4	6	6	6	8	6	8	4	5	4	2	6	4	8
29210deg1.stdmask	2921	5.28125	3	2	4	3	5	5	8	3	3	6	5	4	8	5	3	6	10	5	7	6	6	9	3	4	9	5	4	3	6	4	7	8
30050deg3.stdmask	3005	5.65625	3	4	6	2	7	5	3	6	4	7	9	10	7	7	5	6	3	6	9	8	2	2	5	3	8	8	5	3	4	4	10	10
30080deg3.stdmask	3008	5.46875	3	5	4	2	7	5	7	5	3	4	9	5	7	5	5	5	9	5	7	6	5	8	4	5	6	3	3	10	3	6	6	8
30120deg3.stdmask	3012	5.5625	7	3	5	2	5	7	7	3	5	7	5	8	7	5	6	6	7	6	8	7	7	2	3	5	9	5	7	1	3	6	6	8
33430deg2.stdmask	3343	6.4375	3	2	7	7	6	8	7	9	5	6	8	6	7	4	7	5	10	7	9	7	10	1	5	7	7	8	7	4	7	4	9	7
34660deg3.stdmask	3466	5.28125	6	10	5	2	5	5	7	4	6	6	3	8	7	6	6	6	7	5	6	4	6	1	8	3	2	4	4	4	3	3	9	8
35190deg1.stdmask	3519	6.34375	4	9	6	8	4	6	8	8	7	3	10	6	7	5	6	7	10	7	10	8	8	2	7	3	6	4	6	1	8	4	7	8
36360DEG1.stdmask	3636	6.46875	7	8	7	7	7	6	7	8	4	5	4	8	7	6	4	6	10	5	8	7	7	3	5	5	8	5	8	9	3	5	10	8
36450deg2.stdmask	3645	5.46875	1	7	2	2	6	5	6	7	4	6	4	8	7	5	5	6	4	6	9	4	4	10	7	8	7	4	3	6	4	4	4	10
42470deg2.stdmask	4247	5.9375	5	10	5	2	5	6	6	6	5	5	3	5	7	7	4	8	10	5	4	7	10	4	7	7	7	7	4	2	8	7	3	9
43130deg1.stdmask	4313	6.1875	6	3	6	3	7	7	8	10	4	6	8	5	7	4	6	7	10	6	9	8	5	2	8	6	7	7	4	3	3	6	9	8
43210deg2.stdmask	4321	5.875	5	2	3	3	5	5	6	7	7	6	7	8	7	4	4	7	8	5	6	7	6	5	8	3	7	9	3	4	8	5	9	9
43690deg2.stdmask	4369	6.1875	5	7	5	2	6	5	8	8	4	4	7	9	7	4	4	6	8	6	6	9	6	3	7	4	8	10	7	3	7	7	7	9
46490deg2.stdmask	4649	5.21875	4	7	6	2	7	6	7	6	3	6	7	8	5	8	4	7	7	5	6	7	6	2	4	6	5	3	2	2	3	4	4	8
49290deg1.stdmask	4929	6.125	10	3	7	2	6	8	8	3	6	4	9	5	6	4	6	5	9	5	6	9	9	5	9	7	7	7	7	2	2	4	8	8
51520deg3.stdmask	5152	5.875	4	10	5	2	6	6	7	5	6	6	9	5	6	3	6	7	5	5	9	7	5	6	7	7	6	8	6	2	2	7	5	8
51640deg2.stdmask	5164	5.5625	3	2	7	7	7	6	8	3	5	6	7	9	6	6	3	5	7	5	5	7	4	6	7	4	8	5	4	2	4	5	8	7
55510deg3.stdmask	5551	5.65625	1	6	5	3	4	5	7	6	5	7	7	4	7	6	2	5	10	7	10	6	4	4	7	6	4	3	6	9	3	7	7	8
56780deg2.stdmask	5678	5.90625	3	6	8	6	4	7	8	4	3	5	3	7	6	5	6	7	9	5	8	6	7	8	6	6	9	7	6	3	3	3	6	9
57310deg2.stdmask	5731	6.125	1	3	9	6	6	5	8	7	6	6	10	9	6	8	3	6	10	5	7	6	6	7	4	6	8	6	4	2	4	7	5	10
58610deg2.stdmask	5861	5.6875	8	3	8	2	5	6	8	7	5	4	4	9	6	5	2	6	8	5	7	8	5	8	9	3	3	4	4	3	4	6	7	10
59230deg2.stdmask	5923	5.59375	1	9	6	2	7	4	6	9	3	8	7	7	7	7	3	7	7	8	6	7	4	1	3	3	8	8	4	8	5	4	2	8
60590deg3.stdmask	6059	6.65625	10	4	7	2	7	6	6	8	5	5	3	9	8	8	7	7	10	6	9	7	5	6	8	7	3	7	6	9	3	7	9	9
61300deg3.stdmask	6130	5.875	10	2	8	2	4	6	3	8	5	3	10	10	5	6	6	6	10	5	4	5	8	8	8	1	9	6	7	2	3	3	7	8
61620deg3.stdmask	6162	5.71875	7	7	4	2	6	7	7	7	7	4	9	8	5	4	3	7	10	5	4	7	8	5	8	4	8	4	3	2	2	5	6	8
65360deg3.stdmask	6536	5.96875	1	6	6	6	4	5	8	4	4	5	4	7	6	7	5	6	9	5	6	4	8	5	6	6	7	5	8	9	4	7	8	10
69200deg3.stdmask	6920	6.28125	2	7	4	3	6	7	8	8	6	5	5	10	6	5	5	4	10	5	6	6	8	5	8	8	6	8	7	7	2	7	8	9
69960deg1.stdmask	6996	5.8125	8	3	5	2	6	6	7	5	4	5	5	4	6	4	5	6	8	6	5	8	8	4	8	4	4	7	8	9	3	6	10	7
71830deg1.stdmask	7183	5.78125	1	4	5	2	7	6	7	7	6	6	7	8	5	6	4	6	5	6	8	7	4	7	2	3	8	8	6	8	7	3	8	8
72530deg1.stdmask	7253	5.3125	1	3	6	5	5	5	7	5	2	7	3	4	7	4	3	5	3	5	7	7	8	5	6	6	7	7	6	10	4	4	5	8
77500deg2.stdmask	7750	6.28125	9	8	4	7	5	6	7	4	5	4	9	8	7	3	6	7	7	6	7	7	5	8	8	8	3	4	9	5	3	7	8	7
77770deg2.stdmask	7777	5.71875	1	9	5	2	5	6	3	9	5	7	8	8	8	5	3	6	10	7	9	8	4	2	6	3	4	7	3	2	6	5	8	9
77920deg2.stdmask	7792	5.3125	1	8	5	2	7	6	7	6	3	8	4	10	7	5	2	3	7	6	5	7	2	5	2	3	8	9	5	5	3	7	4	8
78910deg3.stdmask	7891	6.5625	9	8	8	3	7	2	8	9	7	5	10	8	6	4	6	8	10	5	4	7	7	9	8	7	7	8	5	5	3	5	3	9
84210deg2.stdmask	8421	6.8125	9	4	8	8	8	7	7	9	6	3	10	9	8	4	6	8	10	5	7	8	7	7	9	2	8	7	2	4	3	7	10	8
89230deg2.stdmask	8923	5.625	1	4	8	2	5	7	3	6	3	5	7	8	7	6	3	7	10	5	5	7	5	8	4	7	6	3	4	6	6	7	6	9
89890deg3.stdmask	8989	6.375	6	9	7	2	7	3	7	8	5	5	8	6	6	6	3	7	10	5	8	9	4	8	7	6	4	9	7	7	6	5	7	7
93130deg3.stdmask	9313	5.8125	7	8	6	3	6	7	8	5	5	4	4	6	7	4	6	7	7	5	9	8	9	7	2	8	8	2	2	3	3	7	4	9
93170deg2.stdmask	9317	6.28125	8	3	8	6	6	7	8	8	4	4	9	6	7	2	4	6	10	5	8	8	10	2	10	8	5	5	8	1	2	7	8	8
93410deg1.stdmask	9341	6.3125	8	8	7	2	7	7	8	8	3	6	7	9	8	4	5	7	10	5	6	7	5	6	7	4	4	7	5	6	3	6	9	8
93840deg2.stdmask	9384	5.90625	3	2	6	2	7	5	8	4	5	6	8	6	7	4	2	7	8	5	2	7	6	8	8	7	8	7	8	3	8	6	8	8
97120deg2.stdmask	9712	5.8125	4	4	3	2	7	7	7	5	6	5	9	9	6	4	6	7	8	5	8	7	6	7	5	6	7	3	3	9	4	3	6	8
99880DEG3.stdmask	9988	5.5	1	7	7	3	5	8	3	7	3	6	8	6	6	6	4	6	10	6	6	8	4	2	2	9	6	4	4	4	3	7	7	8
99990deg1.stdmask	9999	6.0625	1	8	6	2	6	7	6	5	6	6	8	5	6	5	3	6	9	7	5	7	8	5	7	8	10	7	6	8	2	5	6	8

## Sheet: individuallevel
Response ID	PptRace	SexualInAccuracy	SexualInAccuracyFisher	ASIAN_CONTACT	CAUCASIAN_CONTACT	gender (2 = female)	age (in years)	sexual orientation (1 = heterosexual, 2 = bisexual)	ethnicity (1 = Caucasian, 2 = East Asian)	Parents' ethnicities? Please tick all that apply. - Selected Choice	Asia ethnic heritage from (1 = china, 2 = japan, 3 = Korea, 4 = Taiwan)	Asia ethnic heritage from	place of birth	place of birth	How long have you lived in the US or Canada for? (in years)	Country outside US or Canada?	Countries you have lived in for more than a year.
R_2e9zNfOsUbi8Ad5	0	0.207035	0.210071	4.25	5.42857	2	20	1	2	2	3		2	Korea	18	1	Korea
R_3r1aA5dVgzxXnPs	0	0.1708	0.172491	5.375	4.14286	2	31	1	2	2	3		1		31	2
R_2BA04nw4H3cDcdS	0	-0.0461998	-0.0462327	4.125	4.28571	2	22	1	2	2	1		1		17	1	China
R_2SxAuK8A8PiRxbK	0	0.0235053	0.0235096	5.375	5.28571	2	28	1	2	2	3		1		20	1	Korea
R_8rc9u5FG3hoD5KN	0	0.112447	0.112925	4.25	4.85714	2	26	1	2	2	3		1		26	2
R_RLGJGrGB0qLjDl7	0	0.237323	0.241935	5.25	5.14286	2	31	1	2	2	1		2	China	30	1	China United States of America
R_2CTyZ13pO0QsyDz	0	0.0450918	0.0451224	4	5.14286	2	24	1	2	2	3		1		24	2
R_1GN6zfvO1WLI89H	0	0.0801083	0.0802803	5.625	3.85714	2	34	1	2	2	3		1		34	1	korea
R_3gNoKs8Sq2YKCCx	0	0.00310786	0.00310787	5.125	5.14286	2	19	1	2	2	1		1		19	2
R_3k066IMzduvLLQA	0	0.252878	0.258485	4.625	5.28571	2	42	1	2	2	3		1		42	2
R_1g8sYwasHCb4cFp	0	0.0218809	0.0218844	5.625	4.71429	2	33	1	2	2	5		2	Hong Kong	31	2
R_WcieJIYSSNJtmjn	0	0.113637	0.11413	4.625	3.42857	2	22	1	2	2	1		1		22	2
R_2ck1PEpcr2HmMYw	0	0.270023	0.276889	5.75	3.85714	2	34	1	2	2	3		1		8	1	Korea
R_1QyZuoWHP7Kq04B	0	0.0822686	0.0824549	5.5	5.85714	2	26	1	2	2	3		1		26	1	United States
R_3KDRySSZ7YvDssE	0	0.0654994	0.0655933	4.875	3	2	72	1	2	2	3		2	S Korea	32	1	S Korea, United States of America
R_1GNwlFyOzAPyVpX	0	0.0645904	0.0646804	4.375	4.28571	2	25	1	2	2	6	Philippines	2	Philippines	17	1	Philippines and Guam
R_2aepIHluY67ckfO	0	-0.0498183	-0.0498596	3.875	5	2	34	1	2	2	1		1		34	2
R_Y9X5GYMx5dCJt7j	0	0.0726434	0.0727716	3.25	3.57143	2	25	2	2	2	4		1		25	2
R_3lEvmIraS5S5uwJ	0	0.127042	0.127732	2.75	5.71429	2	36	1	2	2	4		1		36	2
R_1mg5oBjARurQJyC	0	-0.0549256	-0.0549809	3.375	3.71429	2	19	1	2	2	6	Philippines	1		19	2
R_25A9VK5KLYqsgmP	0	-0.0646809	-0.0647714	3.5	4.14286	2	29	1	2	2	3		2	Seoul	26	2
R_2s55JmOvQuXlkLj	0	-0.00453208	-0.00453211	4.5	5.42857	2	31	1	2	2	1		1		31	2
R_sdREqWC7kcvF8at	0	0.145691	0.146735	2.5	5.57143	2	27	1	2	2	3		1		27	2
R_3E9ABZoj0oxDxKh	0	0.0635286	0.0636143	2.875	2.71429	2	59	1	2	2	4		2	Taiwan	37	2
R_1rdAkQrNKdgEGpP	0	0.0219815	0.021985	4.625	3.28571	2	40	1	2	2	4		2	Taiwan	20	1	taiwan
R_2cBObIDKMifxxxW	0	0.136137	0.136988	5.375	3.57143	2	41	1	2	2	1		2	hong kong	14	1	hong kong
R_5ulwefcgjQEY7Xb	0	-0.128336	-0.129048	4.125	4.42857	2	26	1	2	2	1		1		26	2
R_2QVWhzRrDDdR8nW	0	-0.0867547	-0.0869734	4.5	5.14286	2	22	1	2	2	6	Filipino	1		22	2
R_byN0jeQEXL0wbD7	0	-0.0357204	-0.0357356	4.625	4.14286	2	19	1	2	2	1,6	Philippines, Hong Kong, Indonesia	3		19	2
R_33my698aLDkFbDn	0	0.0873699	0.0875933	5.875	5.85714	2	20	1	2	2	2,4		1		10	1	japan china
R_24iJjTAwRZt8xhm	0	-0.00958988	-0.00959017	5.125	4	2	37	1	2	2	2		2	Japan	11	1	Japan
R_2eXqs4OCnHiTKgR	0	-0.108478	-0.108906	4.25	3.71429	2	22	1	2	2	4		1		22	2
R_1NyLSS4WH8rhDKD	0	0.193632	0.196108	2.875	5.57143	2	38	1	2	2	6	Philippines	2	Philippines	35	1	Philippines
R_a5GjB1yufrVJz0Z	0	-0.153396	-0.154616	4	4.14286	2	25	1	2	2	1		1		25	2
R_yjVH6dY9JfIuARX	0	0.162606	0.164062	3.875	3.85714	2	25	1	2	2	5		2	vietnam	24	1	just vietnam
R_2E78Hlj6PxMlxOD	0	-0.137884	-0.138768	3.75	4.42857	2	33	1	2	2	6	thai	1		33	2
R_2vhLXQYd2yYUFtH	0	-0.145435	-0.146473	5.125	4.57143	2	26	1	2	2	1		2	Hong Kong	9	1	Hong Kong, United Kingdom
R_6VD9AvWIsx4RNp7	0	0.0089541	0.00895434	4.75	5.28571	2	24	1	2	2	2		1		24	2
R_1kH6NboxSWCwFqH	0	0.0764408	0.0765902	5	5.57143	2	26	1	2	2	3		1		26	2
R_3nbW0fRMMgGqwPB	0	-0.0362015	-0.0362173	3.75	5.42857	2	25	1	2	2	2		1		25	2
R_Wj4lMH51uAyDBT3	0	0.0704029	0.0705196	5.375	5.42857	2	30	1	2	2	3		1		30	2
R_ALH1TslvYh0TGNz	0	-0.0404717	-0.0404938	3	5.14286	2	24	1	2	2	3		1		24	2
R_2wL8dzxB4wMnrPE	0	-0.0288882	-0.0288962	4	4.57143	2	21	1	2	2	6	Indonesia	2	Indonesia	17	1	Indonesia
R_31bnwjNVqzZ99cn	0	-0.225619	-0.229568	2.375	4.14286	2	22	1	2	2	4		1		22	2
R_1QGuwGMVI48OPe2	0	0.161446	0.162871	3.875	4.71429	2	27	2	2	2	3		1		27	2
R_dp75m53soDKcJoJ	0	0.0506711	0.0507145	4.625	4.85714	2	23	1	2	2	4		1		20	1	Taiwan
R_25BEbx5czNGitd9	0	0.023663	0.0236675	3.25	5.14286	2	21	1	2	2	4		1		21	2
R_3n0dlxusWA9Vxnr	0	0.16244	0.163891	4.25	4.28571	2	34	1	2	2	2		1		34	2
R_1DAzYpqeBXmyuNV	0	0.223395	0.227227	4.625	5.42857	2	21	1	2	2	1		3		21	2
R_30i6VEVqo4oWQDY	0	0.273553	0.2807	2.5	4	2	39	1	2	2	1		2	China	27	1	China
R_2Vro99ktYVgH8FZ	0	0.0290801	0.0290883	3.75	3.42857	2	47	1	2	2	1		1		47	1	China, Russia
R_1q8ufqCHXS6EUfx	0	0.130235	0.130979	4.25	3.71429	2	29	1	2	2	1		1		29	2
R_3Rqr7CnVDdB152C	0	0.122491	0.123109	5.25	4.42857	2	24	1	2	2	1		3		24	2
R_1gLUp4JFY9lja0j	0	0.17764	0.179545	4.875	5.57143	2	22	1	2	2	2,3		1		22	2
R_1DUnLvUqpSUkKVY	0	0.164777	0.166293	3.875	4.57143	2	42	1	2	2	1		2	Hong Kong	14	1	Hong Kong
R_3rNeyC6WAWVPx3Y	0	0.0806088	0.080784	3.25	3.85714	2	41	1	2	2	1		1		41	2
R_2fGWrJVhLdhIgdG	0	-0.108901	-0.109335	3.25	3.14286	2	18	1	2	2	6	Myanmar	2	Thailand	6	1	Thailand
R_6ujCSsWQji4zGZX	0	-0.0276422	-0.0276492	4	3.42857	2	22	1	2	2	3		2	Korea	19	1	Korea
R_3n6NCRidgN6qyvw	0	0.204042	0.206946	5.125	2.85714	2	39	1	2	2	6	Philippines	2	Philippines	10	1	Philippines and United States
R_1I7dn61dUiwr1pj	0	0.163696	0.165182	4.875	2.28571	2	52	1	2	2	2		2	japan	12	1	Japan
R_xhJNu0UCBzdKqI1	0	0.0643437	0.0644327	4.625	4	2	60	1	2	2	6	phillipines	1		60	2
R_3dXIeTQt4Z5iKbw	0	-0.0461887	-0.0462216	4.75	3.71429	2	24	1	2	2	3		1		22	1	South Korea
R_2sHG2505vNIL3MZ	0	-0.147256	-0.148335	4.875	4	2	30	1	2	2	1		1		30	2
R_6s9rryxX9Ztfh2p	0	0.190178	0.192522	3.625	2.71429	2	23	1	2	2	6	Philippines	1		23	2
R_2SdaPnyybSkYNVf	0	-0.035889	-0.0359044	3.75	4.71429	2	33	1	2	2	2		1		33	2
R_2bI6T5GghJx6ruI	0	0.0690849	0.0691952	3.875	5.57143	2	26	1	2	2	1		1		26	2
R_3iRajVqxGQaS1Zp	0	-0.0280231	-0.0280305	4.75	6	2	51	1	2	2	5		1		51	2
R_1K1I0UgwQ6vsTge	0	-0.0329168	-0.0329287	2.625	5.85714	2	36	1	2	2	2,3		1		36	2
R_3GqrywA71t4Se7R	0	0.0740218	0.0741574	4.875	2	2	22	1	2	2	5,6	Thailand	2	Bankok	14	1	Thailand, Cambodia, Tibet, Vietnam
R_3qwY7GMATiwMo0k	0	0.162191	0.163636	3.5	5.71429	2	33	1	2	2	2		1		33	2
R_31ML3QYGUrYZwbJ	0	0.0829581	0.0831492	5	4.85714	2	23	1	2	2	1		1		23	2
R_1It4xg7d1uH3bS0	0	-0.00223161	-0.00223161	3.875	4	2	27	1	2	2	3		1		27	2
R_2ZPTRYTT6aynMqn	0	0.113707	0.114201	4.75	3.57143	2	23	1	2	2	3		1		10	1	Korea, Japan
R_xsAPWUpvd6WIbAJ	0	-0.0501341	-0.0501762	5.125	3.57143	2	25	1	2	2	4		1		23	1	Taiwan
R_3PTvLhp5mbn8gSU	0	0.031218	0.0312282	2.875	4.85714	2	24	1	2	2	2		1		24	2
R_1rqsjC07HTGNclO	0	0.0638248	0.0639116	5.25	4	2	22	1	2	2	1,5		1		22	2
R_1NgEHnHDhO8TmTE	0	0.0951047	0.095393	4	4.42857	2	22	2	2	2	1		2	China	18	2
R_ufyrKyAEjBUZqBX	0	0.175921	0.17777	4.375	3.57143	2	20	1	2	2	3		2	Korea	16	1	Korea
R_9pe8gLt1S9bIbAZ	0	0.126021	0.126695	4.5	4.28571	2	36	1	2	2	1		2	Indonesia	10	1	Indonesia, Malaysia
R_3ivXPnn5cGtKoNY	0	0.0744625	0.0746006	4	3.71429	2	34	1	2	2	5		1		34	1	China
R_3gZw6l65LcT3GH0	0	-0.0469026	-0.0469371	2.75	3.42857	2	21	2	2	2	3,5		1		21	2
R_xfjuoatRLzRX9jX	0	-0.0897759	-0.0900183	4	3.71429	2	20	1	2	2	1		1		20	2
R_Q09ljcYrsdeO24x	0	-0.1035	-0.103872	3.75	3.14286	2	32	1	2	2	2		1		12	1	japan
R_28HsuZILlDHglTW	0	-0.00974393	-0.00974424	3.375	5.57143	2	32	1	2	2	1		2	China	27	2
R_2RPRpAawnEcmnsS	0	0.106946	0.107357	3.25	4.14286	2	45	1	2	2	2		2	Japan	12	1	Japan
R_1LRqzfW1TRJoVyV	0	0.0300137	0.0300227	2.875	5.57143	2	21	1	2	2	1,6	Cambodia	1		21	2
R_2y8YCAXjCFYYAyX	0	-0.067196	-0.0672974	4	5.57143	2	20	1	2	2	2		1		20	1	japan
R_27qGfzOaENKDAP2	0	0.169234	0.170878	3.75	4	2	21	2	2	2	1		1		21	1	united states, china
R_10vZOR0tEs8B7AD	0	0.127918	0.128623	2.25	1.71429	2	20	1	2	2	1		1		20	2
R_bd2aoD0aaxMWlXz	0	-0.0225542	-0.022558	3.375	3.71429	2	19	1	2	2	1		1		19	2
R_PtIbAc509NR69ZD	0	0.014231	0.014232	4.5	5.57143	2	24	1	2	2	4		2	taiwan	22	1	taiwan
R_1IsBpwsImNwAwCd	0	0.116312	0.116841	4.5	4.85714	2	28	1	2	2	3		1		19	1	South Korea
R_1GV8dLELWPLZvlO	0	-0.0326256	-0.0326372	5.375	2.42857	2	22	1	2	2	5		1		22	2
R_3rTDnnhJ5jQ0Xfz	0	0.0932243	0.0934957	4.25	3.71429	2	42	1	2	2	2		1		42	2
R_Tdud6P7BCGtkftv	0	0.218626	0.222213	5.625	4.14286	2	32	1	2	2	3		1		30	1	Korea
R_xmzWGlYVSreWba9	0	0.0385462	0.0385653	4.5	4.42857	2	60	1	2	2	6	Philippines	2	Philippines	6	1	US RP Singapore
R_3NVycYqsW25EcPm	0	0.107158	0.107571	3.625	4.14286	2	31	1	2	2	5		2	Vietnam	27	1	Vietnam
R_1NtrQu0pJuC9Vkk	0	0.255823	0.261634	4.125	3.28571	2	19	1	2	2	2		1		19	2
R_25ttjYGtVjDhp5D	0	0.0144516	0.0144526	4.875	2.57143	2	21	1	2	2	1		1		21	2
R_DvE5TLEDLpEs0LL	0	0.0958005	0.0960952	2.75	4.28571	2	45	1	2	2	1		1		45	2
R_2TSia8jeI5iLJKN	0	-0.0968498	-0.0971543	3.125	3.71429	2	25	1	2	2	3		2	Korea	19	1	South Korea
