# Supplementary material for: Impressions of sexual unfaithfulness and their accuracy show a degree of universality
Source: PLoS One. 2018 Oct 25;13(10):e0205716. doi: 10.1371/journal.pone.0205716 (PMC6201884; doi:10.1371/journal.pone.0205716)
Supplement: S3 Data — (ZIP) [file pone.0205716.s004.zip › S3Data_Study2Caucasian.xlsx]

## Sheet: notes
Study 2
Caucasian participants n = 202
All participants rated sexual unfaithfulness first
Then either:
attractiveness (Asian = 38, Caucasian n = 67)
masculinity (Asian n = 31, Caucasian n = 75)
untrustworthiness (Asian n = 32, Caucasian n = 60)
Infidelity index is very slightly different to Rhodes' 2012 paper as we calculated it here minus one other model which was used in the original study (rank order of models is identical).
Please cite Sutherland, Martin, Kloth, Simmons, Foo, & Rhodes

## Sheet: Unfaithfulness
Response ID	Model pin	Age_Male_Model	Male_Infidelity_index	Cheat	Poach	SexUCaucFemaleAverage	R_12DQLU7Ly2Afu6x	R_0jk9qE59D3AWeRD	R_31N258M30X1shyw	R_r74A592p7HUTGNz	R_uk4v09GJg5dDxKN	R_3K5YFamNe2NzLIR	R_2pVSWBbr5oBknDX	R_2XizNPLKy3PppyQ	R_2V1FWF3mbWznupE	R_1OCrhhiJrcwW1NP	R_0lgdSWkWgi9WdeV	R_30dT6CydR9Uz532	R_2E5Ih8cJyY83Ywe	R_xhI8dlwwPZRIww1	R_2pJqanYFlRWxe6F	R_3F4Ap1SJ93MM3wz	R_1mO9uD0XA0rRMAh	R_2D02bCcX9IWgYT4	R_2ZBnww9QSpEkPkN	R_RboKQZjMPUW3QxX	R_263ZI3zvtm0YcNl	R_3G0Vm3wadyUmGHi	R_OdkqQrprMeBNudH	R_33CFCYU7jiJYrnI	R_3Rr4ZPjc5Z21YcL	R_1jWnxAsroXqLXZw	R_rdmNZRikvuvLOW5	R_2ClUdgVWQ8iQZXO	R_1OjAAtWlrAYXJIG	R_xxXTSNtC36KVUdP	R_1jkNsLbbth0yzp0	R_0qQglKL6nIpOY8N	R_1i2REQR0WmH5y9Z	R_x3jyfc9Yi4ECcZb	R_12JdkwTYH7aGydT	R_1JJUhYKX2hwuItF	R_3ekLxH4sEDVqdmJ	R_240oIr33CewgsO3	R_12Q28FIL67qQucC	R_1f3IGhwuJxyNzZE	R_2fds4TtgAQrqMhd	R_2X4i6FdQPD6Qscy	R_3nPAkrRVHcmW8i3
10080deg2.stdmask	1008	30	4.66333	19	7	6.20297	3	8	7	10	7	4	9	7	7	5	4	7	5	6	9	4	4	8	3	6	1	4	7	10	9	7	7	6	7	6	6	4	6	9	9	8	6	1	6	8	3	4	8
10150deg3.stdmask	1015	21	-0.54115	0	0	4.80693	6	2	1	4	2	1	4	4	2	5	4	6	4	4	1	7	5	5	2	1	7	6	6	2	3	5	5	6	3	6	5	3	9	7	3	7	6	1	3	4	3	4	2
10460deg2.stdmask	1046	22	-0.54115	0	0	5.61881	5	2	5	4	7	9	9	4	6	8	4	7	5	8	3	3	5	5	2	1	5	7	5	5	3	7	7	6	6	6	5	10	5	7	8	6	9	10	5	5	4	7	1
10660deg1.stdmask	1066	23	-0.54115	0	0	5.93564	2	4	2	4	8	5	9	5	4	7	5	5	5	4	10	8	3	3	6	7	6	6	7	7	7	6	7	5	6	7	6	6	9	8	8	8	5	10	3	7	4	7	9
10800deg3.stdmask	1080	30	0.22467	1	1	6.33168	7	3	8	8	7	10	8	8	3	9	7	6	7	6	8	6	6	2	4	9	5	5	6	6	9	7	5	4	6	6	6	8	8	9	1	6	9	10	3	4	4	8	10
11780deg3.stdmask	1178	21	0.01656	0	1	5.57921	4	2	4	6	7	10	2	10	4	8	7	8	5	6	9	2	2	3	6	4	8	7	4	8	2	3	8	5	5	4	5	6	5	9	9	9	5	10	3	4	4	4	3
12100DEG1.stdmask	1210	25	-0.54115	0	0	5.59901	4	1	6	3	3	2	8	7	4	4	6	9	4	8	8	9	4	3	6	7	6	7	3	7	2	7	4	4	5	5	5	8	8	7	8	8	4	10	5	5	4	6	6
12160deg3.stdmask	1216	18	-0.54115	0	0	4.87624	3	5	3	7	6	3	4	5	4	3	4	2	5	6	8	3	7	4	2	1	6	4	4	8	8	5	5	5	5	6	5	9	7	7	9	8	7	10	5	7	3	3	4
12480deg3.stdmask	1248	20	-0.33304	1	0	3.96535	1	10	3	4	4	2	7	1	3	3	4	4	3	3	3	5	2	2	2	1	5	2	4	7	9	7	3	4	2	5	5	3	8	8	1	8	3	1	4	5	4	5	4
13050deg1.stdmask	1305	22	-0.54115	0	0	5.51485	4	7	6	6	4	2	10	6	3	3	7	8	5	4	9	7	7	8	6	6	9	5	3	7	9	3	7	5	6	6	5	8	6	7	10	8	2	1	5	5	4	6	6
13060deg3.stdmask	1306	23	1.26522	6	1	5.38614	6	5	1	8	7	2	9	6	5	7	8	4	5	3	2	4	9	9	3	2	6	7	6	7	8	3	8	4	7	6	5	8	8	8	2	6	4	1	7	4	4	4	4
13130deg2.stdmask	1313	22	0.01656	0	1	6.09901	4	6	9	7	6	6	3	9	7	7	7	6	5	8	3	4	4	6	4	6	5	5	7	10	4	7	7	6	5	6	5	7	6	8	9	9	3	10	7	6	4	5	3
13310deg2.stdmask	1331	18	-0.54115	0	0	3.77723	1	7	2	1	9	1	1	2	2	1	4	3	3	3	8	2	3	1	6	1	8	3	3	6	2	2	4	4	4	5	5	2	7	8	1	5	4	1	3	5	4	3	3
13330deg3.stdmask	1333	20	0.01656	0	1	4.81683	3	4	1	2	6	2	9	2	2	4	6	4	5	6	9	7	5	10	7	1	5	4	3	4	7	4	5	6	5	6	6	8	7	8	1	7	7	1	3	5	4	3	2
13340deg1.stdmask	1334	24	0.43278	2	1	5.56436	4	1	9	8	7	9	2	5	7	8	8	4	5	7	9	5	6	10	4	4	5	4	6	5	6	2	8	5	5	6	5	7	8	7	8	8	10	10	7	10	4	4	1
13790deg3.stdmask	1379	18	-0.54115	0	0	4.25743	2	1	5	3	5	2	3	7	2	1	3	5	4	3	9	3	1	8	3	1	4	4	3	3	6	4	5	6	6	4	6	8	8	7	5	7	9	1	3	6	4	4	7
15490deg1.stdmask	1549	41	4.66333	30	6	5.72277	2	10	3	9	6	7	10	3	8	9	6	5	4	4	10	3	9	1	6	5	7	7	2	9	7	9	8	7	7	6	5	8	9	7	1	6	7	10	2	6	4	5	2
16050deg1.stdmask	1605	27	-0.54115	0	0	4.43069	2	2	2	3	4	1	10	2	2	1	4	5	5	3	3	3	2	4	5	2	4	8	3	9	5	2	4	5	5	7	5	6	7	8	5	7	9	1	2	5	3	2	1
16300deg3.stdmask	1630	18	-0.54115	0	0	5.81683	6	6	3	7	7	8	5	4	5	10	6	9	5	7	5	3	2	5	5	2	7	7	5	2	2	4	8	6	3	5	5	6	7	8	8	6	2	10	3	3	4	8	2
16810deg2.stdmask	1681	20	0.08318	3	0	5.53465	2	7	10	6	7	10	2	5	3	8	4	6	5	7	2	3	4	2	3	3	2	5	5	5	5	5	9	7	3	5	5	7	8	7	5	7	4	10	7	2	4	6	10
17090deg2.stdmask	1709	18	-0.54115	0	0	4.39604	2	7	1	3	7	2	9	6	3	3	3	4	5	6	9	3	5	10	3	4	6	4	3	4	1	4	4	5	7	4	5	6	5	6	1	6	2	1	5	4	4	3	1
17460deg1.stdmask	1746	26	1.05711	5	1	5.0495	4	9	2	3	6	3	1	6	6	3	6	5	5	4	6	3	8	10	4	6	5	5	3	10	7	3	6	5	5	5	5	5	5	6	5	6	3	1	4	5	4	3	9
17730deg2.stdmask	1773	18	0.01656	0	1	5.0495	2	2	6	3	4	5	9	4	3	9	4	5	4	7	2	3	3	3	3	6	5	5	4	9	6	7	8	6	6	6	5	6	6	7	2	9	1	6	4	3	4	7	4
17800deg3.stdmask	1780	21	-0.12493	2	0	5.4604	2	1	6	4	8	2	10	9	6	10	8	7	5	5	3	9	2	1	7	2	7	3	3	8	9	5	5	4	5	5	5	5	6	7	1	7	8	1	3	6	4	5	9
18370deg1.stdmask	1837	20	-0.54115	0	0	5.17822	5	1	9	4	5	4	10	6	3	5	5	5	4	7	7	4	5	2	4	1	5	7	3	3	2	4	7	6	5	5	5	5	6	8	2	6	10	9	4	1	4	4	3
18740deg2.stdmask	1874	26	0.01656	0	1	4.55446	2	4	3	3	5	1	7	2	3	3	4	4	5	6	3	6	4	8	3	4	2	4	3	6	4	6	7	6	5	6	5	3	6	8	4	9	1	1	2	5	4	6	6
19010dg2.stdmask	1901	18	-0.54115	0	0	5.70792	2	3	10	3	8	7	9	6	7	4	6	8	5	7	3	2	4	10	7	4	6	4	7	4	3	8	6	5	5	5	5	4	7	8	2	9	10	10	5	5	4	5	10
19190deg2.stdmask	1919	23	0.57428	0	2	4.79208	2	3	4	3	9	6	9	2	6	3	5	4	5	5	8	2	4	9	2	1	2	4	4	2	4	3	4	5	5	7	7	3	5	7	2	9	4	1	5	6	4	4	2
19420deg3.stdmask	1942	22	0.22467	1	1	5.4703	4	4	7	3	4	10	1	5	3	10	7	4	5	6	8	5	7	10	5	6	4	7	6	5	2	5	6	6	3	7	5	3	3	7	3	7	7	1	4	3	3	7	2
19430deg3.stdmask	1943	22	1.40672	4	2	5.25743	5	6	10	7	5	1	2	7	3	5	6	5	5	5	7	4	3	9	3	8	9	6	3	6	5	3	5	5	5	5	6	4	7	10	3	8	2	1	3	8	3	6	8
19440deg3.stdmask	1944	21	-0.54115	0	0	5.83663	4	10	9	3	7	2	2	6	8	2	6	7	5	6	8	6	10	5	3	2	8	7	2	10	3	7	8	4	6	7	6	8	7	7	10	5	10	10	3	7	4	6	2
19740DEG3.stdmask	1974	24	-0.54115	0	0	5.23762	3	3	8	2	8	4	2	7	7	8	6	4	5	5	6	3	4	3	3	4	4	4	5	2	7	4	7	6	6	6	5	9	5	8	3	6	3	6	7	5	4	4	2
19750deg2.stdmask	1975	24	0.01656	0	1	5.40099	5	1	3	5	9	6	9	6	6	5	4	7	6	7	8	3	3	3	3	7	7	5	3	8	7	4	8	5	5	6	5	8	9	8	4	6	5	6	5	9	3	2	6
19860deg1.stdmask	1986	21	-0.54115	0	0	5.45545	2	3	6	7	7	5	2	7	3	7	8	7	5	4	5	3	4	3	4	4	5	5	7	4	6	2	9	6	7	5	6	7	5	8	1	8	3	10	3	6	4	6	4
19990deg1.stdmask	1999	28	-0.54115	0	0	6.4505	5	10	9	7	6	10	1	9	9	10	8	5	5	7	9	4	9	9	3	6	7	5	5	9	7	5	9	5	5	5	6	9	4	8	8	7	9	1	5	7	4	4	9
20010deg2.stdmask	2001	41	1.3401	1	3	5.95545	1	10	8	9	8	1	7	6	5	10	4	1	2	8	9	8	10	7	10	2	10	3	4	10	2	2	10	5	5	7	7	10	5	9	9	10	3	1	4	6	4	3	1
20050deg3.stdmask	2005	20	-0.54115	0	0	5	4	6	5	4	5	1	2	2	4	4	5	5	5	7	3	4	2	4	5	5	5	8	5	7	4	4	4	6	7	6	5	4	7	8	2	6	1	10	7	3	4	3	7
20250DEG1.stdmask	2025	21	0.01656	0	1	5.61386	5	9	7	4	6	7	1	8	3	7	6	5	5	6	3	6	7	10	4	6	3	6	5	3	10	8	6	6	3	5	5	8	8	8	10	7	4	10	2	6	4	5	8
21060deg3.stdmask	2106	25	1.12373	8	0	6.9802	8	7	7	10	8	10	3	10	10	9	7	10	6	8	3	2	3	3	5	7	3	7	7	9	3	9	9	7	5	5	5	6	6	6	9	9	9	10	6	6	4	9	6
21110deg1.stdmask	2111	21	-0.54115	0	0	4.37129	5	6	2	3	8	1	8	4	5	8	2	5	5	4	9	3	6	4	4	2	4	6	3	2	6	3	4	5	6	4	5	6	6	8	2	6	7	1	2	4	4	4	3
22220deg2.stdmask	2222	24	-0.54115	0	0	6.59406	7	6	7	8	3	9	10	10	6	7	8	8	5	7	3	4	7	7	5	5	6	7	6	8	3	8	8	7	5	5	5	10	5	8	9	7	6	10	3	7	5	6	8
22700deg2.stdmask	2270	23	2.58876	7	3	5.82673	2	3	7	6	8	1	9	6	5	6	8	4	5	7	7	5	5	10	6	5	8	5	7	10	4	2	5	5	5	7	5	8	9	7	9	6	10	1	6	8	4	8	5
23030deg3.stdmask	2303	21	0.08318	3	0	4.69307	2	1	7	4	3	2	2	3	2	4	3	7	5	7	1	3	2	10	2	3	6	5	5	5	2	3	4	5	4	4	5	4	6	7	1	9	5	1	4	7	4	5	5
23090deg2.stdmask	2309	24	-0.54115	0	0	5.58416	4	4	8	4	8	9	2	6	6	7	6	3	6	9	5	2	5	4	3	4	4	5	6	2	4	7	4	6	4	5	5	7	3	8	6	9	9	10	3	7	4	5	5
23210deg2.stdmask	2321	20	-0.54115	0	0	4.74257	1	4	7	4	8	4	1	2	6	2	5	7	4	6	6	3	3	4	3	3	8	4	6	10	5	8	5	4	5	6	5	8	7	8	3	6	3	10	4	5	4	5	7
23220deg2.stdmask	2322	47	0.29129	4	0	4.86634	2	4	9	7	9	5	9	7	4	3	3	4	5	6	9	7	2	8	6	2	10	3	3	4	5	3	8	6	5	7	5	5	9	9	5	6	3	1	3	6	4	4	3
23450deg3.stdmask	2345	26	-0.33304	1	0	6.10891	2	3	6	7	7	10	5	9	2	7	6	7	5	8	3	3	2	7	7	7	5	4	6	5	3	7	9	7	4	6	5	7	5	6	1	8	10	10	4	7	5	3	1
24110deg3.stdmask	2411	20	-0.54115	0	0	5.87624	2	10	4	3	7	8	10	2	8	5	3	3	5	5	9	7	5	10	3	6	6	4	4	8	7	3	8	4	7	6	6	8	6	7	2	7	10	10	6	5	4	4	1
24120deg2.stdmask	2412	39	-0.54115	0	0	5.0396	4	6	4	1	7	2	10	1	3	5	7	6	5	3	10	3	4	2	6	2	7	7	4	9	7	2	6	6	5	5	5	4	8	6	3	7	3	1	3	3	4	5	3
24200DEG2.stdmask	2420	19	-0.54115	0	0	5.94059	5	7	7	8	6	1	6	5	7	2	7	4	5	8	6	2	2	10	4	6	6	4	6	6	2	9	6	4	6	7	5	8	5	6	3	9	10	10	7	5	4	3	10
24230DEG3.stdmask	2423	19	-0.54115	0	0	4.91584	5	8	2	3	7	2	2	3	7	5	5	7	5	7	7	3	3	5	4	6	5	5	4	8	3	2	5	4	6	6	5	9	6	7	2	7	3	1	5	4	4	5	3
24690deg3.stdmask	2469	32	0.57428	0	2	5.60396	1	7	6	7	7	7	10	3	5	5	5	3	5	6	10	4	10	10	4	3	9	4	5	10	3	8	8	4	2	7	5	7	8	9	1	8	5	1	4	5	4	3	8
25180deg1.stdmask	2518	21	-0.54115	0	0	4.76238	4	6	8	3	6	5	2	1	2	5	7	5	5	6	2	4	4	1	4	6	7	8	7	4	3	5	5	5	5	5	5	8	6	7	1	9	7	6	3	3	4	6	5
26520deg2.stdmask	2652	25	-0.54115	0	0	3.83168	3	1	5	1	6	2	2	2	5	3	2	7	5	4	7	2	4	2	5	1	2	4	3	7	6	4	5	4	5	5	5	3	7	7	2	7	1	10	2	3	4	3	1
26620deg2.stdmask	2662	18	-0.33304	1	0	4.57921	2	8	2	5	7	1	4	1	2	2	5	4	4	3	9	3	3	3	4	2	3	5	5	3	5	4	5	6	7	6	5	8	8	8	7	7	6	1	4	5	3	9	6
28110deg3.stdmask	2811	27	0.22467	1	1	5.34158	4	8	3	6	5	6	9	8	7	5	6	6	5	6	9	3	4	3	4	1	5	6	3	10	4	2	5	5	6	5	5	6	9	7	1	8	3	1	6	7	4	3	5
29210deg1.stdmask	2921	22	-0.33304	1	0	5.39604	7	7	4	4	6	3	3	7	8	7	7	8	5	8	6	4	4	6	3	5	6	7	6	9	7	2	5	6	6	5	5	9	6	7	1	7	6	10	9	3	4	5	4
30050deg3.stdmask	3005	38	3.79136	9	7	5.40099	5	2	2	7	5	6	7	4	5	7	6	5	3	6	9	5	9	3	2	7	10	3	5	2	8	2	9	7	8	7	5	6	9	9	7	9	3	1	5	7	4	3	8
30080deg3.stdmask	3008	22	0.08318	3	0	5.0297	3	4	4	4	6	2	3	4	8	5	8	5	5	8	8	3	4	8	3	6	7	5	6	6	6	8	9	5	5	5	5	7	5	7	5	8	5	10	7	6	5	4	2
30120deg3.stdmask	3012	20	-0.54115	0	0	5.47525	2	1	6	7	7	3	8	6	3	3	6	4	5	7	3	3	7	9	6	5	6	7	3	7	7	5	8	6	6	6	5	5	8	7	5	7	3	10	5	5	4	6	3
33430deg2.stdmask	3343	46	0.22467	1	1	5.68812	3	9	7	6	10	2	3	5	2	8	3	3	5	5	7	8	10	10	7	1	7	4	2	10	8	2	10	4	7	6	5	8	9	9	8	5	10	5	2	7	4	5	9
34660deg3.stdmask	3466	20	-0.54115	0	0	4.84158	2	3	6	4	6	1	1	1	4	3	3	7	4	6	7	4	7	7	3	6	4	4	2	5	9	5	6	5	5	6	6	8	7	7	3	7	6	1	3	5	4	4	7
35190deg1.stdmask	3519	22	-0.54115	0	0	6.19802	4	9	6	4	8	1	9	6	6	5	6	5	5	3	3	4	8	9	5	3	4	5	4	10	7	2	5	5	7	7	6	8	7	9	3	6	10	1	5	5	4	8	9
36360DEG1.stdmask	3636	25	0.01656	0	1	6.27723	8	8	7	6	8	4	10	7	8	6	8	5	5	6	8	2	8	3	7	7	7	4	6	8	7	7	9	5	7	6	6	7	6	7	2	9	1	10	3	7	4	7	10
36450deg2.stdmask	3645	22	-0.54115	0	0	5.0198	2	2	6	8	5	7	1	6	3	9	5	7	5	5	3	2	8	3	5	3	2	6	5	4	6	6	6	6	4	5	5	4	5	8	9	7	6	10	3	3	4	4	4
42470deg2.stdmask	4247	22	0.9905	2	2	6.27723	2	2	9	8	7	4	2	10	6	9	6	6	6	8	10	3	3	8	6	6	5	8	7	6	4	9	7	6	9	4	5	4	8	7	7	8	10	10	4	8	4	7	1
43130deg1.stdmask	4313	40	-0.54115	0	0	5.61881	2	1	8	8	8	2	2	4	6	7	8	7	5	7	9	7	9	10	4	3	5	2	2	10	7	4	9	5	5	5	8	6	6	8	10	9	4	6	7	7	4	7	3
43210deg2.stdmask	4321	24	0.849	4	1	6.05446	5	7	6	9	7	8	2	9	8	10	7	3	5	6	3	3	5	7	6	7	6	7	4	10	5	6	6	6	5	4	5	7	8	8	9	7	4	10	6	5	4	4	4
43690deg2.stdmask	4369	27	-0.33304	1	0	5.14356	4	3	2	1	5	10	3	8	3	6	8	3	5	5	7	2	7	3	2	5	8	6	2	5	8	5	8	8	5	5	5	9	6	8	4	7	3	1	6	8	4	6	5
46490deg2.stdmask	4649	21	-0.54115	0	0	4.81188	3	10	6	4	8	4	4	5	4	4	6	4	5	5	1	3	7	1	4	1	4	7	3	7	2	2	5	6	4	7	5	4	5	7	1	6	6	10	6	5	4	7	7
49290deg1.stdmask	4929	22	-0.54115	0	0	5.35149	2	10	1	4	9	3	8	2	5	6	3	2	5	6	8	4	8	10	5	3	5	3	2	4	7	8	7	6	5	5	6	7	5	8	7	7	6	1	7	9	4	8	8
51520deg3.stdmask	5152	22	-0.54115	0	0	5.0297	2	7	3	2	7	1	9	4	6	8	4	5	5	4	8	3	7	8	6	2	5	4	4	8	6	2	5	6	5	6	5	5	7	8	6	7	4	10	7	5	3	4	5
51640deg2.stdmask	5164	19	-0.54115	0	0	4.91584	4	7	5	2	7	1	10	5	4	4	3	5	5	4	8	4	5	9	5	6	6	4	3	9	8	2	4	5	4	7	5	5	5	7	3	8	7	7	2	5	4	5	4
55510deg3.stdmask	5551	26	-0.54115	0	0	5.43069	5	2	4	4	3	3	10	7	4	7	6	7	5	5	4	4	3	7	4	7	7	7	8	5	5	5	8	5	1	6	5	9	5	8	8	6	6	1	8	8	4	7	1
56780deg2.stdmask	5678	22	-0.54115	0	0	5.56931	5	5	6	1	6	8	8	7	7	6	8	9	5	4	3	2	2	6	6	2	4	4	3	7	10	4	7	5	4	5	5	8	8	7	9	9	5	1	3	10	4	5	1
57310deg2.stdmask	5731	24	-0.54115	0	0	5.56931	6	7	5	2	6	8	9	5	6	4	7	5	5	7	9	3	5	3	5	7	3	5	6	8	6	5	8	5	6	4	5	8	7	8	8	9	6	10	3	9	4	4	8
58610deg2.stdmask	5861	19	0.01656	0	1	4.81683	3	4	3	5	3	2	10	2	4	1	4	5	3	4	3	4	5	8	4	3	9	6	3	6	5	9	5	6	5	5	5	6	8	6	8	5	9	10	4	7	4	7	3
59230deg2.stdmask	5923	42	0.01656	0	1	4.94554	3	3	3	4	7	8	10	3	3	4	5	7	5	8	2	3	8	9	7	5	8	3	2	7	8	5	9	7	7	5	6	9	9	7	9	8	1	1	5	6	4	2	1
60590deg3.stdmask	6059	18	-0.54115	0	0	6.25743	6	9	4	4	8	8	10	7	8	9	8	7	5	5	8	5	8	7	7	2	8	5	4	7	4	4	9	5	7	5	5	9	6	8	9	6	10	1	5	9	4	2	1
61300deg3.stdmask	6130	18	-0.54115	0	0	6.59406	4	4	8	8	6	10	8	8	7	6	7	7	5	4	9	8	8	7	5	2	10	4	3	10	2	9	9	5	7	7	5	7	7	7	3	6	10	1	4	5	4	8	10
61620deg3.stdmask	6162	19	-0.54115	0	0	5.09901	4	8	4	7	4	1	2	3	4	3	4	3	5	4	3	3	4	2	3	7	9	6	4	10	3	7	4	5	8	6	5	7	8	7	1	9	2	1	5	2	4	5	3
65360deg3.stdmask	6536	19	0.22467	1	1	5.27228	5	2	10	2	6	3	9	4	7	2	5	7	5	4	7	4	3	9	3	6	7	4	5	6	3	5	9	6	6	5	5	8	5	8	1	8	6	10	6	8	4	4	1
69200deg3.stdmask	6920	31	0.57428	0	2	6.21782	3	10	8	7	7	1	9	6	9	8	6	7	6	8	9	3	8	10	3	4	8	4	5	7	7	6	9	6	8	7	5	9	8	7	2	8	9	10	6	6	4	4	8
69960deg1.stdmask	6996	34	-0.54115	0	0	6.06436	5	5	6	6	7	8	8	9	6	4	6	7	6	6	9	8	5	7	5	6	7	7	6	2	2	5	6	4	6	5	5	9	6	7	2	8	3	10	3	5	4	6	5
71830deg1.stdmask	7183	38	-0.33304	1	0	5.13861	2	5	9	4	8	2	3	5	6	5	8	5	5	5	3	2	9	2	3	8	8	8	2	10	8	8	8	6	6	5	5	6	8	7	3	7	9	6	3	6	4	4	8
72530deg1.stdmask	7253	24	-0.54115	0	0	5.96535	7	1	8	4	4	8	8	8	6	9	8	5	6	2	2	4	5	8	3	8	3	7	6	8	5	2	9	6	6	5	5	10	5	8	10	9	7	1	6	8	4	4	2
77500deg2.stdmask	7750	21	-0.54115	0	0	5.24752	2	9	6	4	7	5	7	4	3	7	7	4	7	4	2	4	4	9	8	3	8	4	3	6	2	6	8	5	8	6	5	4	9	7	2	5	1	1	6	5	4	2	3
77770deg2.stdmask	7777	30	0.01656	0	1	5.41089	3	5	8	7	7	6	3	8	6	8	6	7	5	6	2	2	8	4	6	7	7	4	3	4	6	5	5	6	5	5	5	10	8	8	6	6	9	1	7	8	4	5	3
77920deg2.stdmask	7792	37	-0.12493	2	0	4.85149	5	3	4	9	8	9	10	4	4	3	7	5	5	7	7	1	7	7	8	6	5	4	2	5	7	2	10	6	5	4	5	8	7	8	9	8	7	6	6	9	3	2	1
78910deg3.stdmask	7891	43	-0.54115	0	0	5.42079	1	10	4	8	6	7	7	6	4	4	6	5	5	7	9	5	9	9	3	5	8	3	3	3	10	7	9	7	5	5	7	6	9	7	1	10	7	1	3	8	3	4	8
84210deg2.stdmask	8421	33	-0.33304	1	0	6.29208	3	10	4	3	7	10	10	7	7	6	8	7	5	4	9	7	8	10	5	5	9	7	7	10	8	2	7	5	3	6	5	9	8	8	1	7	9	10	6	6	4	5	6
89230deg2.stdmask	8923	19	-0.54115	0	0	4.69802	3	9	8	3	6	2	9	2	2	2	3	4	5	4	8	7	8	10	6	2	4	3	3	10	6	6	4	5	7	6	6	5	7	9	4	7	10	1	3	5	4	3	2
89890deg3.stdmask	8989	31	-0.33304	1	0	5.18317	4	1	10	3	7	1	8	3	7	9	8	4	4	4	9	9	4	8	3	6	6	5	3	8	8	4	8	5	2	5	5	6	6	6	4	7	2	6	6	7	4	5	1
93130deg3.stdmask	9313	20	-0.54115	0	0	5.72772	5	9	7	4	9	1	2	3	4	9	7	5	4	7	9	4	9	8	3	2	2	7	5	5	8	5	6	6	5	6	5	5	7	8	9	7	10	10	6	2	4	5	2
93170deg2.stdmask	9317	18	-0.54115	0	0	6.42574	3	8	4	7	7	8	10	5	8	4	5	4	5	7	8	5	7	5	6	4	4	6	6	10	7	3	7	7	6	7	5	8	6	8	1	6	3	10	6	6	4	6	8
93410deg1.stdmask	9341	24	-0.54115	0	0	6.32673	8	7	6	7	7	10	10	7	7	10	6	6	5	6	8	7	6	5	2	6	7	7	6	3	4	6	7	6	10	6	5	8	7	8	9	8	6	10	6	3	4	3	10
93840deg2.stdmask	9384	28	2.65537	10	2	6.34158	4	9	8	10	7	7	8	7	8	8	8	8	6	4	9	3	4	6	3	5	3	7	4	7	8	8	7	6	8	5	5	9	6	9	10	6	6	10	6	6	4	6	2
97120deg2.stdmask	9712	20	-0.54115	0	0	4.54455	2	10	3	1	6	1	3	1	7	5	3	2	5	5	8	4	8	10	2	2	9	4	4	7	8	4	4	6	5	5	5	8	7	7	2	6	3	5	2	6	4	4	6
99880DEG3.stdmask	9988	20	0.22467	1	1	5.06931	3	7	10	3	8	1	2	2	2	4	5	3	6	7	8	4	6	3	3	1	4	7	6	5	3	3	6	5	3	5	5	8	5	8	5	7	2	1	7	5	4	7	3
99990deg1.stdmask	9999	25	0.43278	2	1	6.22277	2	8	6	7	8	10	8	8	7	4	7	7	7	8	9	3	6	10	6	6	6	7	3	8	10	9	7	6	5	6	5	8	4	8	7	7	10	10	7	8	4	5	9
[truncated: 159 more columns]

## Sheet: Attractiveness
Response ID	Model pin	AttCaucFemaleAverage	R_12DQLU7Ly2Afu6x	R_0jk9qE59D3AWeRD	R_31N258M30X1shyw	R_r74A592p7HUTGNz	R_uk4v09GJg5dDxKN	R_3K5YFamNe2NzLIR	R_2pVSWBbr5oBknDX	R_2XizNPLKy3PppyQ	R_2V1FWF3mbWznupE	R_1OCrhhiJrcwW1NP	R_0lgdSWkWgi9WdeV	R_30dT6CydR9Uz532	R_2E5Ih8cJyY83Ywe	R_xhI8dlwwPZRIww1	R_2pJqanYFlRWxe6F	R_3F4Ap1SJ93MM3wz	R_1mO9uD0XA0rRMAh	R_2D02bCcX9IWgYT4	R_2ZBnww9QSpEkPkN	R_RboKQZjMPUW3QxX	R_263ZI3zvtm0YcNl	R_3G0Vm3wadyUmGHi	R_OdkqQrprMeBNudH	R_33CFCYU7jiJYrnI	R_3Rr4ZPjc5Z21YcL	R_1jWnxAsroXqLXZw	R_rdmNZRikvuvLOW5	R_2ClUdgVWQ8iQZXO	R_1OjAAtWlrAYXJIG	R_xxXTSNtC36KVUdP	R_1jkNsLbbth0yzp0	R_0qQglKL6nIpOY8N	R_1i2REQR0WmH5y9Z	R_x3jyfc9Yi4ECcZb	R_12JdkwTYH7aGydT	R_1JJUhYKX2hwuItF	R_3ekLxH4sEDVqdmJ	R_240oIr33CewgsO3	R_12Q28FIL67qQucC	R_1f3IGhwuJxyNzZE	R_2fds4TtgAQrqMhd	R_2X4i6FdQPD6Qscy	R_3nPAkrRVHcmW8i3	R_3gXh6pP2wKsQ3xj	R_2YPmPuMBBWWoA64	R_URv4EqiExu1CYkF	R_3no8D452WowXK8s
10080deg2.stdmask	1008	3.8806	1	3	4	3	3	1	1	7	2	1	4	4	2	3	2	6	7	1	4	1	7	5	2	5	1	8	3	5	2	4	1	3	4	4	6	9	5	5	3	3	2	4	4	5	2	3	7
10150deg3.stdmask	1015	4.49254	3	6	6	3	3	4	1	5	5	1	4	3	2	2	10	6	6	2	2	2	1	4	5	3	1	6	3	4	3	6	1	1	7	3	3	6	5	5	1	5	2	7	6	3	6	6	8
10460deg2.stdmask	1046	5.20896	4	8	3	2	1	7	1	7	2	4	5	5	3	7	4	8	8	4	4	3	3	3	5	3	4	8	5	7	5	6	1	8	7	3	7	7	6	5	6	3	2	8	7	6	4	7	5
10660deg1.stdmask	1066	3.37313	1	3	1	3	1	4	1	4	3	4	2	1	2	4	1	4	4	2	3	1	1	5	2	4	1	4	7	3	1	5	1	3	4	4	3	7	1	1	3	3	1	3	5	2	4	8	5
10800deg3.stdmask	1080	4.70149	4	4	5	7	2	8	2	8	5	8	8	4	3	4	2	7	4	1	5	5	5	3	4	3	1	5	3	4	3	5	1	8	6	5	5	7	4	5	6	5	2	7	1	2	5	3	6
11780deg3.stdmask	1178	5.47761	1	8	3	1	4	6	1	9	7	8	4	8	4	6	5	8	7	1	4	3	7	5	5	3	2	8	8	5	5	6	1	8	2	4	8	9	6	5	2	8	1	8	5	8	7	7	8
12100DEG1.stdmask	1210	3.92537	1	4	3	2	1	1	1	7	2	2	5	4	2	5	1	3	6	3	4	2	3	4	2	3	3	8	3	4	2	5	1	5	5	4	7	8	3	5	1	3	3	5	4	5	4	2	5
12160deg3.stdmask	1216	3.32836	1	4	1	2	1	1	1	2	3	1	2	4	2	1	3	6	4	3	4	1	1	4	3	4	1	3	3	4	1	4	1	2	3	4	6	9	4	5	1	4	3	5	5	4	1	2	5
12480deg3.stdmask	1248	2.86567	1	2	1	2	1	1	1	2	3	1	1	2	2	2	1	7	7	1	3	1	6	4	2	4	1	5	3	3	1	3	1	1	3	5	4	4	1	4	1	4	2	3	5	5	2	1	5
13050deg1.stdmask	1305	3.76119	1	7	2	3	2	2	1	2	4	1	8	6	3	2	3	6	3	3	2	1	1	4	2	3	2	3	3	4	3	5	1	3	4	3	4	6	7	5	3	3	2	6	3	4	1	1	4
13060deg3.stdmask	1306	4.41791	4	4	2	4	3	1	1	5	8	1	3	3	2	2	8	7	7	3	2	1	6	3	6	3	1	3	7	5	2	4	1	8	4	3	6	8	2	5	2	6	2	6	4	6	2	6	7
13130deg2.stdmask	1313	5.0597	1	8	3	6	4	9	1	8	7	8	9	1	2	6	1	8	6	3	5	6	4	3	3	2	2	5	8	4	3	6	1	7	4	4	7	7	7	5	3	6	1	6	4	6	6	7	6
13310deg2.stdmask	1331	2	1	2	1	1	1	1	1	1	2	1	1	1	2	1	1	5	2	1	2	1	1	1	1	1	1	2	2	1	1	3	1	1	2	4	1	5	1	5	1	1	1	5	6	2	1	1	1
13330deg3.stdmask	1333	3.07463	1	4	1	2	1	2	1	2	4	1	4	3	2	2	1	4	7	2	2	1	1	4	2	5	1	5	3	4	2	4	1	5	3	5	6	7	2	1	2	2	3	4	5	2	1	2	5
13340deg1.stdmask	1334	4.19403	1	7	4	3	3	7	2	4	3	3	2	1	2	7	4	6	3	4	4	6	6	3	3	4	1	3	5	4	1	5	1	5	5	3	4	7	4	5	4	6	1	6	3	2	5	3	8
13790deg3.stdmask	1379	2.44776	1	3	1	2	1	1	1	2	2	2	1	4	2	2	1	4	8	1	3	1	3	4	2	4	1	6	3	2	1	3	1	1	2	5	2	4	1	1	1	2	2	5	4	1	2	1	2
15490deg1.stdmask	1549	3.07463	1	5	1	3	2	1	1	3	3	3	3	1	2	2	1	6	1	1	2	3	1	1	3	1	1	4	5	4	1	4	1	3	1	3	4	8	2	5	3	5	2	4	2	3	4	4	4
16050deg1.stdmask	1605	2.59701	1	1	1	2	1	1	1	1	2	2	1	2	2	2	1	6	2	1	1	1	1	1	1	1	1	6	4	3	1	4	1	3	2	4	6	3	1	5	2	3	2	4	6	1	2	1	4
16300deg3.stdmask	1630	5.8209	3	8	6	3	4	5	2	8	9	6	9	9	3	8	7	7	8	1	4	6	3	3	7	2	1	5	7	7	3	4	1	9	6	4	6	7	5	8	5	5	2	7	8	7	8	10	7
16810deg2.stdmask	1681	3.80597	1	6	5	7	2	7	1	6	3	4	3	2	2	4	2	4	5	2	2	2	6	3	2	3	1	3	3	6	1	5	1	3	4	4	6	2	4	7	4	3	2	4	3	2	7	7	3
17090deg2.stdmask	1709	2.80597	1	3	1	1	2	1	1	2	2	1	2	2	2	2	1	5	2	2	2	1	2	4	2	2	1	3	5	4	1	4	1	1	4	3	5	5	3	5	3	2	3	4	5	2	2	5	3
17460deg1.stdmask	1746	3.79104	1	3	1	5	1	3	1	6	3	5	2	1	2	3	2	9	6	2	2	6	6	4	3	5	1	5	4	3	1	4	1	2	6	5	4	7	6	5	4	3	2	6	2	3	1	4	6
17730deg2.stdmask	1773	4.79104	1	6	5	4	2	7	1	6	7	3	7	1	3	5	6	9	4	4	3	2	3	5	5	3	1	7	6	4	2	5	1	3	5	3	7	9	4	7	5	5	2	4	6	5	6	4	7
17800deg3.stdmask	1780	3.73134	1	8	3	3	1	2	2	8	4	2	7	5	2	1	1	5	3	1	2	1	4	3	2	4	1	2	6	2	3	5	1	3	5	4	3	8	4	5	5	3	2	6	2	1	7	3	6
18370deg1.stdmask	1837	4.37313	1	5	1	4	2	1	1	7	6	1	3	4	4	6	3	8	6	3	2	2	5	3	4	3	1	6	5	5	2	5	1	4	2	4	5	7	3	5	5	9	1	8	5	3	4	6	3
18740deg2.stdmask	1874	3.65672	1	2	1	2	1	3	1	1	3	1	6	1	4	1	1	5	2	1	3	3	4	2	3	5	1	7	3	6	2	4	2	7	3	4	6	8	1	7	5	3	2	6	9	2	1	1	5
19010dg2.stdmask	1901	4.35821	1	6	1	2	1	1	1	4	5	3	7	7	2	7	1	8	7	2	4	3	3	2	3	6	5	9	7	4	4	4	1	8	4	3	3	9	3	5	4	4	2	4	7	3	4	4	7
19190deg2.stdmask	1919	3.52239	1	4	2	2	1	2	1	1	3	1	7	1	3	4	1	7	3	1	2	4	6	3	2	3	1	4	4	6	1	5	1	1	5	5	7	3	1	5	4	3	2	6	3	2	1	4	4
19420deg3.stdmask	1942	4.65672	1	3	8	6	5	5	1	7	6	2	7	2	3	1	5	8	5	2	3	1	6	4	5	5	2	4	4	5	5	5	1	1	5	3	6	4	6	5	2	5	3	5	2	4	9	5	6
19430deg3.stdmask	1943	3.70149	1	7	2	2	1	1	1	8	5	1	8	4	2	3	1	8	1	2	2	3	5	6	2	1	1	2	5	4	3	4	1	7	1	4	7	5	3	5	1	3	2	3	1	5	4	6	4
19440deg3.stdmask	1944	3.0597	1	1	2	2	7	2	1	6	2	1	6	2	2	1	5	4	2	1	2	2	3	4	3	1	1	4	3	4	1	5	1	1	2	4	6	4	4	5	1	3	2	6	6	2	2	2	2
19740DEG3.stdmask	1974	4.73134	1	7	4	4	4	6	1	8	8	6	7	3	3	3	2	9	7	3	2	3	4	5	5	6	1	6	6	4	4	4	5	4	4	4	5	8	5	8	4	5	2	5	2	5	4	4	7
19750deg2.stdmask	1975	3.86567	1	3	2	2	1	3	1	2	4	4	6	6	2	4	1	7	5	1	5	2	4	4	3	4	1	4	4	4	3	5	1	6	5	3	7	7	4	5	1	5	3	5	4	5	2	3	6
19860deg1.stdmask	1986	4.43284	2	8	3	5	1	7	1	4	9	4	2	6	3	2	3	6	3	1	3	6	4	4	6	2	1	4	6	6	1	5	1	1	4	4	7	9	4	5	5	4	3	4	3	6	6	3	5
19990deg1.stdmask	1999	4.46269	5	3	8	4	1	7	1	9	2	7	7	2	2	2	1	8	1	5	3	1	4	2	4	2	1	2	4	4	5	5	1	4	5	4	5	8	3	1	2	7	2	3	1	4	4	7	4
20010deg2.stdmask	2001	2.13433	1	1	1	1	1	1	1	2	2	1	1	1	2	1	1	1	1	1	1	1	1	2	1	1	1	1	1	1	2	4	1	1	4	4	7	4	1	4	1	3	2	4	4	1	1	1	6
20050deg3.stdmask	2005	4.20896	3	3	1	5	5	2	1	2	7	2	5	3	2	7	3	7	4	4	2	4	5	3	2	1	3	6	7	6	3	5	3	3	3	3	5	8	1	5	6	7	2	7	2	5	1	6	6
20250DEG1.stdmask	2025	4.80597	1	4	2	5	4	4	1	4	2	7	3	5	3	7	3	9	6	2	4	6	6	4	3	6	1	4	6	5	4	5	1	8	4	4	9	4	1	8	6	6	3	5	3	6	4	3	8
21060deg3.stdmask	2106	6.91045	4	9	7	6	7	9	9	9	9	10	7	9	4	8	7	9	9	5	7	6	2	7	4	6	7	8	8	6	6	6	1	10	4	5	9	7	9	5	5	8	3	7	2	9	9	7	10
21110deg1.stdmask	2111	3.59701	1	3	1	3	1	4	2	2	2	3	3	1	2	6	2	8	6	4	2	2	3	2	4	3	1	5	3	5	1	5	1	3	3	4	6	6	2	1	2	5	2	5	5	3	5	3	5
22220deg2.stdmask	2222	5.86567	4	7	3	2	2	8	1	8	9	4	9	1	3	7	4	9	7	3	5	1	7	5	5	1	7	7	7	4	5	5	1	8	5	4	7	9	5	5	5	6	2	7	8	9	6	8	8
22700deg2.stdmask	2270	3.0597	1	3	2	2	1	1	1	3	2	1	2	2	2	1	2	4	3	3	2	4	1	4	2	4	1	2	5	4	1	5	1	2	3	3	7	6	7	5	1	3	2	5	1	2	1	6	2
23030deg3.stdmask	2303	4.28358	1	7	3	6	1	5	1	7	3	1	8	1	4	6	6	8	5	1	2	4	3	3	5	5	1	6	4	7	4	5	1	2	7	3	3	7	4	5	4	4	1	6	5	4	5	4	6
23090deg2.stdmask	2309	5.23881	1	8	6	5	1	6	2	7	8	6	5	4	4	6	1	9	7	3	3	8	8	2	6	6	2	7	5	6	3	5	1	4	4	4	7	9	6	5	4	5	1	7	5	3	7	8	5
23210deg2.stdmask	2321	3.86567	1	4	1	2	1	2	5	4	4	2	5	1	2	1	2	3	5	1	3	5	1	4	5	2	1	7	7	6	2	4	1	3	4	3	7	8	2	5	5	3	2	6	3	2	2	1	5
23220deg2.stdmask	2322	2.08955	1	2	1	1	1	1	1	1	2	1	1	1	2	1	1	3	1	1	2	1	1	2	1	1	1	5	1	3	1	3	1	1	3	4	2	3	3	1	1	2	2	5	1	1	1	1	3
23450deg3.stdmask	2345	5.73134	1	9	3	7	5	6	3	8	8	4	7	6	4	7	2	8	6	5	4	8	6	3	4	5	1	3	7	6	2	4	1	8	6	3	8	9	7	5	4	6	3	6	6	7	6	4	9
24110deg3.stdmask	2411	3.28358	1	2	1	2	1	3	1	4	3	3	3	1	2	2	1	6	10	1	2	4	1	3	3	3	1	5	5	4	1	4	1	6	4	5	2	4	3	5	2	2	2	5	2	4	6	6	1
24120deg2.stdmask	2412	3.74627	1	6	3	3	1	6	1	4	2	3	8	3	3	2	1	7	4	1	2	3	6	1	3	2	1	3	3	5	2	4	1	3	5	4	4	4	3	5	3	3	1	4	4	1	4	3	7
24200DEG2.stdmask	2420	4.38806	1	1	1	5	6	1	1	4	5	1	6	2	2	6	4	8	7	1	3	3	8	4	4	5	1	5	4	2	4	5	1	7	3	3	6	7	1	5	2	5	3	8	7	6	6	8	3
24230DEG3.stdmask	2423	3.1791	1	2	1	3	1	1	1	2	3	1	2	5	2	2	3	5	4	1	2	5	5	2	3	1	1	5	4	4	1	4	1	4	2	4	3	7	1	5	3	1	3	4	5	4	5	1	4
24690deg3.stdmask	2469	2.64179	1	3	1	2	1	1	1	1	2	1	1	1	2	1	1	5	2	3	5	1	1	1	2	1	1	3	2	1	1	3	1	2	5	4	3	3	5	5	2	2	2	4	8	3	2	3	5
25180deg1.stdmask	2518	4.8209	3	5	2	4	3	3	1	6	7	2	10	7	4	5	3	9	8	1	3	7	6	3	4	5	2	5	5	5	4	4	1	5	4	4	4	6	5	5	4	6	3	5	8	5	4	6	7
26520deg2.stdmask	2652	4.46269	1	7	2	4	3	6	1	2	4	3	9	7	4	1	1	8	6	3	1	2	6	3	2	3	1	7	6	5	4	5	1	3	5	4	8	8	5	5	4	7	2	6	3	3	6	3	3
26620deg2.stdmask	2662	3.56716	1	5	1	4	2	1	1	3	2	3	6	4	3	2	2	5	3	1	2	7	1	3	3	5	1	5	4	4	1	4	1	3	4	3	3	7	6	5	5	3	1	4	5	4	2	7	6
28110deg3.stdmask	2811	3.35821	1	1	1	2	1	2	1	6	3	1	1	2	2	5	2	5	4	3	2	3	5	3	3	2	1	2	4	3	1	4	1	5	5	4	6	6	5	1	4	5	3	4	5	2	2	5	7
29210deg1.stdmask	2921	5.04478	5	5	4	3	7	4	2	5	5	7	4	6	4	7	1	8	4	1	2	7	8	3	5	4	3	5	7	5	2	4	1	6	4	3	7	7	4	7	3	5	3	5	8	4	6	9	6
30050deg3.stdmask	3005	3.02985	1	2	3	3	2	1	1	1	4	1	2	1	2	2	1	7	1	3	2	4	1	1	2	1	1	2	1	4	1	4	1	1	5	3	6	6	1	1	1	4	3	5	6	3	1	1	7
30080deg3.stdmask	3008	3.68657	1	5	1	2	1	1	1	3	3	1	3	3	2	7	1	7	9	1	3	7	5	4	3	1	1	5	4	5	1	4	4	1	5	4	3	8	6	5	3	4	2	4	4	6	4	1	8
30120deg3.stdmask	3012	3.46269	1	2	1	2	1	1	1	6	3	1	3	1	4	1	2	7	1	1	2	4	1	3	5	3	1	7	6	4	2	4	1	3	4	3	4	6	4	8	2	3	1	5	4	6	1	1	5
33430deg2.stdmask	3343	2.20896	1	1	2	1	1	1	1	1	2	1	1	1	2	1	1	2	1	1	1	1	1	1	1	1	1	3	1	4	1	4	1	1	3	4	4	6	2	1	2	2	1	3	2	1	1	2	7
34660deg3.stdmask	3466	3.26866	1	2	1	2	2	1	4	2	3	1	1	4	2	1	4	5	3	1	1	6	5	4	2	4	1	5	4	4	1	5	1	1	4	3	5	7	5	9	3	2	2	4	3	4	1	3	5
35190deg1.stdmask	3519	3.0597	1	4	1	1	1	1	1	7	2	1	5	2	2	1	5	6	1	1	1	2	5	5	1	2	1	2	3	2	1	4	1	4	4	3	1	7	2	5	3	2	1	5	1	1	2	1	3
36360DEG1.stdmask	3636	3.38806	1	3	1	2	2	4	1	5	6	1	6	2	2	5	4	7	4	1	2	1	4	2	2	3	1	4	2	5	1	4	1	3	3	2	3	4	3	5	6	5	2	4	2	6	3	4	5
36450deg2.stdmask	3645	5.62687	1	8	2	5	1	7	1	7	7	8	7	6	4	7	7	9	7	4	3	9	8	6	4	2	1	6	7	5	5	6	1	8	5	4	8	9	6	5	6	7	2	6	2	3	1	8	8
42470deg2.stdmask	4247	5.53731	2	9	6	2	7	8	1	9	8	4	3	3	3	7	7	8	5	5	5	5	5	5	6	4	3	7	6	5	4	4	1	8	5	5	3	8	3	5	7	5	3	5	5	4	6	8	7
43130deg1.stdmask	4313	2.83582	1	1	1	3	1	1	1	2	2	1	4	1	2	1	1	8	2	1	2	2	1	3	1	4	1	2	2	4	1	4	1	2	5	2	5	6	6	1	1	2	2	4	4	5	1	1	6
43210deg2.stdmask	4321	4.04478	1	3	1	2	3	7	1	7	4	6	8	1	2	2	1	8	5	1	2	1	3	5	2	4	1	6	4	5	1	4	1	7	4	4	7	6	3	5	3	3	2	3	4	6	2	2	9
43690deg2.stdmask	4369	4.07463	1	7	2	7	1	4	1	5	2	7	6	3	4	2	2	9	5	2	3	2	6	2	4	3	1	4	3	5	1	5	1	2	7	3	4	4	6	5	5	4	3	5	7	2	4	6	6
46490deg2.stdmask	4649	3.34328	1	5	2	2	2	1	1	3	2	1	3	1	2	1	7	6	2	2	2	2	3	3	3	5	5	3	5	5	1	4	1	3	5	4	3	6	1	5	3	4	2	3	3	2	5	4	4
49290deg1.stdmask	4929	2.19403	1	1	1	3	1	1	1	1	2	1	1	1	3	2	1	4	2	1	2	1	4	2	1	1	1	6	3	4	1	3	1	1	2	4	2	3	2	1	1	3	2	5	5	2	1	2	4
51520deg3.stdmask	5152	3.65672	1	3	2	3	1	1	1	4	3	3	2	2	2	6	3	8	6	2	3	2	6	4	2	4	1	2	3	4	1	4	1	2	4	5	6	5	3	5	4	3	1	3	4	4	2	1	6
51640deg2.stdmask	5164	3.02985	1	6	2	2	1	1	1	3	5	1	3	2	2	3	1	6	3	1	2	3	1	2	1	5	1	2	3	3	1	4	1	4	4	4	5	6	4	5	3	3	2	4	3	1	1	1	4
55510deg3.stdmask	5551	4.73134	1	9	5	4	4	2	1	6	4	1	2	1	4	4	5	8	6	5	3	4	3	2	6	5	1	3	3	5	5	6	1	6	6	4	4	5	4	5	2	5	3	7	7	5	5	8	6
56780deg2.stdmask	5678	4.41791	1	2	4	2	1	2	1	7	7	6	3	8	4	1	5	5	6	4	5	1	1	4	2	2	1	5	5	5	2	5	1	5	5	5	8	8	3	7	4	5	2	4	4	6	7	6	6
57310deg2.stdmask	5731	4.92537	5	7	4	6	5	9	1	7	5	5	6	4	3	4	1	9	7	4	5	3	5	2	4	1	1	4	4	6	4	5	1	8	8	4	5	9	4	9	5	4	2	6	2	7	5	3	8
58610deg2.stdmask	5861	2.97015	1	7	1	2	1	1	1	2	2	1	1	2	2	2	5	2	5	1	3	4	1	4	2	3	1	4	2	4	1	4	1	1	3	4	5	8	4	1	2	2	2	4	2	3	3	2	5
59230deg2.stdmask	5923	3.29851	1	8	4	4	1	1	1	2	3	1	2	1	2	2	1	6	1	1	2	3	1	1	2	5	1	5	2	5	1	4	1	1	3	4	8	3	3	4	2	3	2	6	3	3	1	3	7
60590deg3.stdmask	6059	3.58209	3	4	2	2	1	2	1	3	3	3	5	2	2	6	7	6	1	2	2	3	6	4	4	3	2	3	3	4	3	4	1	3	3	4	2	8	3	5	2	3	3	4	2	4	3	6	4
61300deg3.stdmask	6130	3.79104	1	3	1	2	1	2	1	7	2	1	2	2	2	2	6	7	4	2	3	4	5	4	6	1	4	7	8	4	3	5	1	4	3	5	2	4	1	5	1	5	2	7	1	5	7	8	4
61620deg3.stdmask	6162	3.19403	1	2	1	3	4	1	1	3	3	1	7	3	2	1	8	4	3	1	3	5	1	2	1	2	2	3	4	2	3	4	1	1	3	3	8	7	4	1	3	4	2	4	2	6	1	2	2
65360deg3.stdmask	6536	3.0597	1	3	1	2	1	1	1	2	2	3	2	1	3	2	4	7	2	1	2	2	1	1	2	2	2	4	4	4	1	4	1	1	5	4	2	7	4	5	2	2	3	5	5	2	6	2	4
69200deg3.stdmask	6920	3.31343	1	2	1	1	1	1	1	2	5	3	6	2	3	3	2	9	2	1	1	1	3	1	1	5	1	6	3	4	1	4	1	1	2	5	2	8	2	5	3	2	3	5	2	2	3	2	7
69960deg1.stdmask	6996	4.46269	3	3	1	3	6	5	1	7	6	1	3	9	3	1	3	8	5	1	2	2	1	4	2	3	1	7	8	4	4	6	1	5	6	5	5	6	3	5	5	4	3	5	2	5	5	6	3
71830deg1.stdmask	7183	3.46269	1	6	1	2	3	4	1	5	2	1	2	1	2	3	3	8	5	3	3	2	1	1	3	3	1	3	4	5	1	5	1	3	5	4	4	4	5	1	2	3	2	5	5	2	2	6	7
72530deg1.stdmask	7253	5.22388	1	9	6	4	4	8	1	8	2	1	3	1	3	4	8	9	5	5	5	2	6	2	5	4	1	6	5	6	5	5	1	3	6	4	8	9	8	5	4	5	2	7	7	5	8	7	7
77500deg2.stdmask	7750	2.80597	1	3	1	1	1	2	1	2	2	1	8	1	3	3	3	7	2	1	1	1	1	4	1	5	1	2	4	5	1	3	1	2	1	3	1	4	1	5	2	3	2	5	5	2	2	1	2
77770deg2.stdmask	7777	4.76119	1	7	3	7	2	1	1	5	2	4	7	1	2	4	8	9	5	3	6	2	4	3	4	2	1	2	4	4	3	6	1	6	8	4	8	8	5	6	4	4	2	6	7	3	4	8	7
77920deg2.stdmask	7792	3.70149	1	5	2	5	1	2	1	5	2	1	5	1	2	3	2	8	4	4	5	1	1	1	2	5	1	2	2	5	1	4	1	4	5	3	6	7	3	6	3	3	2	5	6	2	1	4	8
78910deg3.stdmask	7891	2.61194	1	1	1	5	1	1	1	1	2	1	1	1	2	2	3	4	1	1	2	1	3	1	2	1	1	6	1	4	1	3	3	1	3	4	3	4	2	6	2	3	3	4	1	3	1	1	5
84210deg2.stdmask	8421	3.04478	1	7	1	3	1	5	1	5	2	1	4	6	2	1	6	3	2	1	2	1	1	2	2	2	1	1	3	3	1	4	1	3	4	4	4	3	1	5	5	3	2	4	1	2	4	2	3
89230deg2.stdmask	8923	3.13433	1	4	2	2	1	1	1	1	2	1	1	1	4	3	2	2	4	1	1	1	1	4	3	4	1	3	4	4	1	5	1	2	2	4	5	8	3	5	5	5	2	6	4	2	2	2	3
89890deg3.stdmask	8989	3.04478	1	2	1	2	1	1	1	2	2	1	2	1	3	2	1	5	3	2	3	5	1	5	2	1	1	2	4	4	1	4	1	1	4	4	7	7	2	5	4	2	2	4	3	2	2	3	4
93130deg3.stdmask	9313	3.74627	1	3	2	2	1	2	1	2	4	3	5	2	2	1	1	5	3	4	2	5	5	3	3	5	1	7	3	4	2	4	1	8	1	4	4	7	2	5	4	3	2	6	5	4	6	2	5
93170deg2.stdmask	9317	3.71642	6	4	1	2	2	2	1	2	5	1	2	3	2	1	1	5	6	1	2	2	1	3	3	2	2	3	7	3	2	5	1	2	4	4	3	5	6	5	2	5	2	6	2	6	7	6	4
93410deg1.stdmask	9341	4.71642	4	7	3	3	3	3	1	8	8	1	6	2	2	4	1	8	2	3	5	6	1	4	4	2	1	9	5	4	2	4	1	2	5	4	7	8	5	5	5	3	2	6	2	4	8	3	7
93840deg2.stdmask	9384	6.02985	3	8	6	8	6	8	2	7	8	8	5	7	2	7	2	10	4	6	5	2	8	3	3	3	2	9	7	5	4	5	1	8	6	5	6	8	9	9	7	7	2	8	6	6	6	9	9
97120deg2.stdmask	9712	2.67164	1	1	1	2	1	1	1	1	2	1	5	1	2	1	1	3	1	2	2	2	7	2	1	4	1	5	2	3	3	4	1	1	3	3	7	5	3	1	1	4	1	5	2	2	1	1	8
99880DEG3.stdmask	9988	3.29851	1	4	3	2	1	1	1	2	3	3	1	2	2	2	2	7	2	1	2	2	5	4	3	4	1	4	3	4	1	4	1	1	2	4	4	4	3	5	2	5	2	6	5	6	1	2	5
99990deg1.stdmask	9999	4.41791	1	4	2	2	3	3	3	7	6	4	4	5	2	7	2	5	7	3	4	5	8	4	3	1	1	7	5	5	3	4	1	1	3	4	2	7	7	5	3	4	1	6	2	7	4	3	7
[truncated: 20 more columns]

## Sheet: Masculinity
Response ID	Model pin	MasCaucFemaleAverage	R_2YrX7ruTd1JDk9h	R_20Mf8ZYQkggsEyG	R_2uUkvUc9J61TxWO	R_2sRrsIRWFAm49Rw	R_a33nyaT8owBiG3L	R_2B9a77fQUY3hBHg	R_24bFInFQUWE2CWk	R_yNDpculkSbUAKBz	R_1N2gm0LStkCgsM6	R_25EDzpl1lJItCO6	R_3PYNeuXB52r37Xw	R_5bSZ6KdOikyyBMd	R_2VmOOAeeRRojJ4Q	R_3HFwIxTErrbtrDb	R_1l6Hm5tIJnsl2iF	R_3kGGqGIzxyifTxQ	R_3CKr7mzwagcBvpc	R_xn3kTWW8G5UdDEd	R_6XrLOH8lSuPGNuF	R_2R3uexufAOMwg1O	R_vf6Us1YFqSyKbKh	R_1plBqhjmIbceTSF	R_1mX8Zm64577q8dC	R_BxnFvjgvw96KLhD	R_yO3sZflkbUFyFih	R_1dmH6v1PQ7RtSJy	R_sCoPWik8NKBVpbX	R_1dpfQITXGdihO2M	R_2zCTrOifCxr4KYb	R_3oFUAl6RJYmz5GZ	R_3pfEuwQ7wjUTAnN	R_1ig1RdlFOIWGnt4	R_1QMg0ExYSsxzsxn	R_1NlCpMDv9JlpbQ4	R_3hrx3BRHyx77mHH	R_1KeTQpBsUFegPJb	R_3CBpcXwJoK38r1i	R_1BREY5558J7brwY	R_2D5M3U86tKDPfA7	R_21ujM33mmkli0y9	R_eVifjSjpKBU9UAx	R_r7wcRU1G5De71Kx	R_OH98izYijSYQLXH	R_3s0Pz3HzO2I1WAi	R_OerlRRtxD6CfhHX	R_OoFS5JE7eDKMeQ1	R_2XdOCdqbhIEwiad
10080deg2.stdmask	1008	6.93333	4	9	9	8	6	5	6	7	3	6	10	8	8	6	3	9	8	7	5	7	8	6	6	8	5	6	5	8	8	5	6	5	5	8	4	4	8	7	7	8	10	9	7	6	7	7	8
10150deg3.stdmask	1015	6.74667	6	2	7	8	6	4	6	4	5	8	5	7	7	8	5	8	6	5	5	7	8	8	6	6	4	7	8	7	8	7	6	7	7	6	6	8	7	8	8	9	10	7	6	4	8	7	6
10460deg2.stdmask	1046	7.34667	6	4	5	8	8	2	5	9	9	8	3	7	7	7	7	5	6	7	5	9	8	7	5	8	8	6	3	7	8	8	6	5	8	8	10	10	8	7	9	8	10	7	7	5	8	9	7
10660deg1.stdmask	1066	7.06667	4	2	7	7	5	7	4	6	2	6	9	8	7	7	8	8	8	7	5	7	7	7	7	7	8	9	6	7	8	7	6	6	6	7	8	6	7	8	10	8	6	9	7	6	8	9	6
10800deg3.stdmask	1080	8.24	4	9	8	8	4	8	8	10	10	6	7	10	8	10	7	4	9	8	5	10	9	7	8	9	9	9	9	8	8	7	7	7	7	6	10	10	8	9	5	8	10	9	8	7	9	9	9
11780deg3.stdmask	1178	6.48	5	8	6	9	5	2	5	9	7	9	4	6	7	8	9	7	4	5	4	8	8	7	2	5	5	8	6	7	8	4	4	4	7	9	7	10	8	4	9	8	9	5	7	7	9	8	5
12100DEG1.stdmask	1210	6.2	5	8	9	8	5	5	6	4	7	7	6	5	5	9	3	10	6	6	5	7	7	5	2	4	5	5	5	7	8	6	6	6	5	8	7	1	7	8	7	8	4	5	6	4	6	6	6
12160deg3.stdmask	1216	5.52	7	2	2	8	3	4	2	5	2	4	9	3	4	4	6	5	5	5	3	3	3	7	6	8	5	4	5	6	6	6	5	3	5	8	3	7	8	8	6	8	6	4	5	5	7	7	7
12480deg3.stdmask	1248	5	1	1	2	8	2	4	3	4	1	3	8	4	4	4	7	8	3	4	2	6	3	4	3	4	5	6	3	5	6	3	5	3	5	7	1	10	8	6	9	8	5	7	6	4	6	3	5
13050deg1.stdmask	1305	6.50667	4	9	8	8	6	6	4	4	4	5	3	4	7	8	8	10	6	6	4	5	6	8	7	5	5	7	5	6	8	8	5	6	6	7	5	9	7	6	9	8	7	7	5	5	8	9	7
13060deg3.stdmask	1306	6.44	1	6	5	7	6	3	10	5	9	4	7	8	6	3	7	7	4	6	4	5	7	7	3	6	5	6	4	7	6	5	5	8	6	9	5	7	8	4	8	8	10	5	5	6	8	8	4
13130deg2.stdmask	1313	7.68	7	10	9	8	7	7	8	10	6	8	5	7	8	10	10	5	8	6	5	7	9	6	6	8	5	8	8	8	8	5	5	8	7	9	8	9	9	7	9	8	10	7	7	6	9	7	7
13310deg2.stdmask	1331	4.69333	1	1	1	9	2	2	2	2	5	3	8	1	5	4	4	7	6	6	3	4	5	7	7	4	5	6	3	4	8	1	4	2	5	7	3	1	8	4	2	8	2	7	5	4	7	4	6
13330deg3.stdmask	1333	6.57333	1	4	3	9	7	8	3	7	4	3	2	8	5	5	6	7	7	6	4	4	7	7	7	7	8	6	3	7	8	8	5	4	5	9	4	9	8	8	4	8	10	10	6	5	8	8	6
13340deg1.stdmask	1334	6.22667	3	3	9	9	5	6	6	7	2	4	7	6	5	7	4	6	8	6	3	8	7	7	5	7	5	7	5	5	8	5	5	7	6	10	2	3	7	3	7	8	9	4	6	6	8	8	5
13790deg3.stdmask	1379	4.56	1	1	3	8	3	5	2	2	4	2	9	4	4	2	3	10	4	6	3	3	5	4	3	8	5	3	4	4	6	1	3	4	4	8	5	1	7	2	3	8	3	8	6	4	7	6	5
15490deg1.stdmask	1549	7.74667	8	2	8	8	6	7	8	10	7	7	5	9	7	9	8	7	7	7	4	8	8	9	6	8	8	8	7	8	8	10	7	9	8	6	7	8	9	7	7	8	10	9	6	6	8	7	7
16050deg1.stdmask	1605	5.66667	1	1	3	8	5	2	4	6	4	3	2	5	4	8	10	3	3	6	4	4	7	7	9	4	5	4	2	6	8	2	6	6	5	9	5	6	8	8	3	7	8	8	7	6	7	7	6
16300deg3.stdmask	1630	6.70667	8	10	7	9	6	4	4	7	8	4	6	4	6	7	6	3	5	5	7	7	8	7	2	4	7	7	7	7	8	5	5	8	6	9	7	9	7	8	6	8	10	7	5	5	8	9	7
16810deg2.stdmask	1681	6.93333	2	6	10	3	7	4	8	9	6	7	6	6	8	2	9	5	5	5	6	8	7	8	5	8	8	6	7	8	8	8	7	4	7	8	8	5	8	8	8	7	10	8	7	6	9	6	7
17090deg2.stdmask	1709	5.94667	3	7	7	8	4	4	4	8	5	5	8	5	4	7	3	4	7	6	4	8	7	8	7	7	5	6	6	6	8	7	4	6	5	8	4	2	7	8	6	8	7	5	6	4	8	4	6
17460deg1.stdmask	1746	6.92	2	4	9	9	5	6	5	9	5	8	5	3	6	9	3	6	9	6	4	8	7	6	5	8	7	7	6	7	8	7	6	6	5	6	9	7	7	6	8	8	8	7	6	4	7	7	6
17730deg2.stdmask	1773	6.61333	2	10	9	7	6	8	6	8	6	7	6	7	4	4	8	9	5	6	5	7	6	6	2	8	5	7	3	6	6	8	5	3	4	8	8	10	8	8	5	8	9	8	6	5	8	9	6
17800deg3.stdmask	1780	5.73333	1	7	2	8	2	4	3	9	7	4	4	6	5	3	3	10	7	6	5	8	7	7	2	5	5	6	6	5	6	3	5	4	4	8	8	2	6	7	4	7	7	5	6	6	6	8	5
18370deg1.stdmask	1837	6.08	2	10	8	3	5	5	2	8	5	5	9	4	8	3	3	6	6	4	7	8	5	7	1	6	5	6	6	8	6	4	4	7	5	6	8	7	7	4	4	8	7	7	7	6	7	8	6
18740deg2.stdmask	1874	7.02667	5	2	7	8	7	5	4	8	3	7	5	8	6	10	9	4	8	8	6	7	7	5	6	7	5	8	3	5	8	4	6	6	8	7	8	10	8	8	8	8	9	7	6	7	9	8	6
19010dg2.stdmask	1901	6.08	3	10	8	8	5	4	2	6	7	7	9	5	5	7	9	8	3	5	6	7	8	4	1	8	8	3	5	7	6	5	5	6	4	8	5	6	8	4	6	8	7	3	7	5	7	8	7
19190deg2.stdmask	1919	5.72	4	10	1	7	6	3	4	5	6	3	2	6	7	8	4	4	6	5	4	9	6	4	7	6	5	6	7	4	6	4	6	6	4	8	4	5	8	8	3	8	7	4	6	5	6	6	3
19420deg3.stdmask	1942	6.81333	8	8	8	6	4	7	8	10	8	7	10	8	8	7	5	6	5	6	5	7	8	7	4	7	8	7	8	8	6	6	4	4	6	7	8	9	8	6	5	8	7	4	7	6	7	7	6
19430deg3.stdmask	1943	6.14667	5	3	4	9	6	6	6	4	6	4	3	4	6	2	8	6	6	6	5	6	7	6	2	7	4	7	7	5	6	4	6	5	6	9	5	5	8	8	4	8	10	5	6	5	7	8	6
19440deg3.stdmask	1944	7.26667	7	5	6	7	6	5	6	5	4	7	5	8	7	10	8	6	6	7	4	5	7	7	8	7	5	6	5	7	8	8	6	5	8	10	6	10	8	7	10	8	8	7	6	6	9	8	7
19740DEG3.stdmask	1974	7.49333	6	10	8	8	4	5	8	8	7	7	5	8	5	8	7	10	6	6	6	5	8	7	7	7	5	8	8	8	6	9	7	8	5	6	8	10	8	7	8	8	7	8	7	6	9	9	6
19750deg2.stdmask	1975	5.93333	2	6	9	9	4	5	6	4	4	7	4	7	6	7	4	8	4	7	5	4	5	7	5	7	5	6	6	7	6	3	4	3	7	6	5	7	8	8	3	8	8	8	6	4	8	7	6
19860deg1.stdmask	1986	7.13333	6	6	10	8	6	6	4	8	4	7	5	7	6	9	8	6	7	6	5	8	9	7	3	8	8	8	4	7	8	4	7	8	7	9	7	10	8	8	7	8	10	5	7	7	7	8	7
19990deg1.stdmask	1999	7.88	2	6	9	8	5	8	10	6	9	8	7	8	8	10	8	7	7	7	4	9	8	7	6	9	8	9	5	8	8	4	7	9	8	9	8	10	9	5	10	9	10	7	8	6	9	9	7
20010deg2.stdmask	2001	7.65333	6	1	8	9	8	5	10	8	6	8	6	10	3	10	3	7	8	7	4	7	8	7	8	8	5	9	6	7	8	8	5	5	7	4	5	10	8	8	10	9	10	10	7	6	9	7	7
20050deg3.stdmask	2005	5.65333	3	5	6	9	6	4	1	6	6	4	6	4	4	3	3	5	5	6	6	8	5	6	1	6	5	7	4	4	6	6	6	5	6	8	5	7	8	8	2	8	8	4	6	3	8	7	5
20250DEG1.stdmask	2025	6.69333	2	6	9	8	5	4	6	8	6	7	3	5	8	4	8	6	5	5	5	4	8	8	5	6	5	8	5	8	8	7	5	6	8	9	5	8	8	6	10	8	10	7	6	6	7	8	5
21060deg3.stdmask	2106	8.56	10	10	10	8	8	8	10	10	9	9	6	7	9	10	10	7	7	6	7	10	9	6	2	8	8	8	9	9	8	8	8	10	8	9	10	10	9	10	10	8	10	7	8	7	8	9	9
21110deg1.stdmask	2111	6.02667	1	2	3	8	6	3	6	8	4	3	6	5	7	7	4	9	6	5	4	6	5	7	2	8	5	8	5	4	8	5	6	7	5	6	6	7	7	7	7	8	6	4	7	4	6	7	5
22220deg2.stdmask	2222	7.89333	9	9	4	8	8	5	8	8	9	9	3	7	9	10	10	8	6	6	7	7	9	7	3	8	8	8	8	8	8	10	7	9	7	7	9	10	7	6	9	8	9	8	8	7	8	9	9
22700deg2.stdmask	2270	6.18667	6	7	1	8	6	2	6	8	3	4	2	7	6	9	1	2	6	5	6	6	7	4	6	5	5	6	5	6	8	6	6	4	6	9	4	10	8	5	10	8	9	8	7	5	7	8	6
23030deg3.stdmask	2303	4.76	3	6	4	4	4	2	2	5	6	6	8	5	3	3	3	8	4	4	6	6	6	4	1	3	5	6	6	4	6	4	5	3	4	8	2	1	6	6	3	7	5	6	6	3	6	6	5
23090deg2.stdmask	2309	6.86667	4	10	9	9	4	6	4	9	7	8	9	7	5	10	8	4	7	5	6	8	7	8	4	5	8	7	5	7	8	5	6	6	5	9	7	7	9	8	7	7	9	8	7	5	7	7	7
23210deg2.stdmask	2321	5.86667	2	9	8	6	4	6	4	4	6	7	4	5	7	3	4	9	5	5	5	8	6	7	6	5	5	6	6	7	6	3	4	4	6	4	4	2	6	8	5	8	9	6	7	5	7	7	7
23220deg2.stdmask	2322	7.73333	7	1	7	8	7	1	8	8	10	7	7	9	7	10	6	7	9	7	5	8	8	8	9	8	5	9	5	7	8	10	7	5	8	7	7	10	8	10	10	9	9	10	6	5	9	7	8
23450deg3.stdmask	2345	6.90667	7	10	4	9	7	3	8	7	6	7	3	5	7	6	7	4	5	6	5	7	8	7	3	6	8	6	7	7	6	8	6	8	7	8	5	6	9	8	6	8	8	6	8	6	7	9	6
24110deg3.stdmask	2411	7.85333	7	8	8	8	7	5	10	10	9	8	2	7	7	8	10	7	9	6	6	9	8	7	8	7	8	8	6	8	8	6	8	9	7	8	6	10	8	8	10	8	7	9	8	8	8	7	8
24120deg2.stdmask	2412	6.30667	3	10	3	8	3	3	7	6	6	4	5	8	5	7	5	5	4	6	6	9	7	6	5	7	3	7	5	7	6	5	7	6	7	7	6	10	7	7	3	8	9	6	6	4	7	7	5
24200DEG2.stdmask	2420	6.30667	9	9	7	8	6	6	6	8	5	4	7	3	5	7	6	8	5	4	4	7	3	8	1	6	4	6	6	6	6	3	5	7	5	7	8	7	8	3	8	8	9	7	6	6	7	7	5
24230DEG3.stdmask	2423	6.13333	3	2	4	7	3	5	4	3	5	7	3	4	7	10	10	7	5	6	4	6	7	7	7	5	8	7	3	7	8	7	5	3	4	7	5	8	8	7	5	8	6	4	7	5	7	8	6
24690deg3.stdmask	2469	6.06667	5	1	5	9	6	6	4	5	2	4	6	4	7	9	8	8	5	6	4	7	5	5	9	7	5	4	3	6	8	4	5	4	5	7	4	3	7	9	4	8	5	7	5	7	7	6	6
25180deg1.stdmask	2518	5.62667	4	10	8	9	4	3	3	5	2	3	2	7	6	5	2	10	4	5	5	6	7	4	2	4	4	6	6	4	6	3	6	4	5	8	4	4	8	7	5	8	7	7	7	4	6	8	4
26520deg2.stdmask	2652	4.90667	4	8	8	3	5	7	2	8	4	2	8	3	4	3	3	8	4	4	5	6	7	6	2	4	5	7	5	4	4	2	4	2	4	4	8	2	6	4	3	8	6	2	5	3	6	6	4
26620deg2.stdmask	2662	5.26667	2	4	3	9	4	4	4	4	4	2	4	4	4	5	5	9	4	6	4	7	7	7	8	6	5	6	2	5	6	3	6	4	5	7	1	2	7	6	5	8	7	8	4	4	7	8	5
28110deg3.stdmask	2811	6.49333	1	5	8	9	5	5	8	7	4	4	8	4	5	5	8	9	5	6	5	8	5	6	8	7	5	6	5	6	8	8	6	7	5	8	6	8	7	8	7	8	8	7	6	4	7	7	6
29210deg1.stdmask	2921	6.76	3	10	3	9	7	5	8	8	7	7	4	5	8	4	8	9	6	6	5	8	7	7	2	7	9	6	4	7	8	6	7	6	6	8	6	7	8	7	8	8	8	8	7	7	7	4	5
30050deg3.stdmask	3005	7.01333	4	4	3	8	6	7	9	6	8	8	3	7	5	9	6	10	7	7	4	6	7	7	9	8	5	7	6	7	8	5	7	2	7	8	5	8	8	8	9	8	7	7	7	4	9	7	8
30080deg3.stdmask	3008	5.88	3	8	5	8	4	6	4	2	4	4	8	4	5	9	8	3	4	7	5	6	6	5	6	8	5	7	4	4	8	5	7	5	5	8	5	3	8	5	7	8	4	3	7	5	8	8	4
30120deg3.stdmask	3012	6.21333	5	5	6	7	3	6	6	8	4	5	6	6	4	5	7	3	7	6	5	5	7	6	7	5	7	6	4	8	8	4	5	8	5	8	6	8	7	5	3	8	9	3	6	6	8	5	6
33430deg2.stdmask	3343	7.8	3	3	4	9	8	5	10	10	8	9	7	10	6	10	7	10	8	7	3	7	9	8	9	9	5	8	3	7	8	10	7	5	8	7	8	10	8	9	9	8	9	10	7	7	9	9	6
34660deg3.stdmask	3466	6.05333	4	1	3	8	3	1	3	5	5	4	3	6	5	7	8	9	6	6	5	5	8	8	7	5	5	6	3	6	8	5	4	6	6	9	3	6	7	8	8	8	6	7	5	6	7	9	6
35190deg1.stdmask	3519	7.21333	6	8	2	7	4	4	8	2	8	6	3	9	5	10	10	9	6	7	5	8	7	7	7	6	8	7	6	7	8	3	7	8	7	7	6	10	7	8	8	8	9	6	6	6	8	7	7
36360DEG1.stdmask	3636	7.26667	6	7	5	8	7	4	10	7	8	7	7	8	6	10	9	9	6	6	4	6	8	7	3	9	7	6	6	8	8	3	7	7	7	8	7	10	9	7	9	8	9	7	7	6	8	9	6
36450deg2.stdmask	3645	6.26667	3	3	6	4	7	6	8	7	4	8	9	6	9	3	2	7	6	4	4	8	6	4	1	6	6	6	7	7	4	5	6	3	6	8	8	6	7	3	7	8	8	7	7	5	6	8	6
42470deg2.stdmask	4247	7.64	5	9	9	9	6	6	3	9	7	7	9	8	8	9	9	9	7	7	6	8	8	8	2	8	5	7	7	7	8	8	7	7	6	8	8	10	9	8	9	8	9	7	7	6	8	7	7
43130deg1.stdmask	4313	6.64	3	2	7	9	3	4	8	8	9	6	6	7	4	9	6	5	6	6	5	8	8	7	9	8	5	6	4	8	8	2	6	5	5	8	5	8	8	6	8	8	9	7	5	4	8	7	7
43210deg2.stdmask	4321	7.82667	7	6	8	8	7	7	8	8	5	8	6	9	9	10	7	7	8	7	4	8	8	7	7	3	4	8	7	8	8	8	5	7	8	9	10	10	8	8	10	8	10	7	7	7	9	9	7
43690deg2.stdmask	4369	7.04	5	6	7	7	7	4	6	9	6	7	9	8	4	8	7	8	7	7	4	8	7	7	5	8	5	8	5	7	8	7	4	5	6	9	7	6	8	8	9	8	8	8	5	4	8	9	7
46490deg2.stdmask	4649	5.8	3	7	5	9	6	4	2	4	5	6	7	7	4	4	6	4	5	7	5	5	7	7	2	4	5	6	5	5	6	5	7	8	7	3	5	3	7	6	5	8	5	7	5	5	8	7	7
49290deg1.stdmask	4929	6.12	5	1	2	9	4	2	2	9	6	2	1	7	4	7	8	6	6	6	4	6	6	8	5	5	5	7	4	7	8	5	3	3	6	8	2	6	7	8	6	8	6	7	5	6	6	6	6
51520deg3.stdmask	5152	6.29333	2	8	3	8	4	6	4	9	3	4	6	7	4	6	7	7	7	6	5	7	5	7	7	8	4	6	5	6	8	4	5	7	8	9	4	5	8	8	6	8	7	6	7	6	7	6	6
51640deg2.stdmask	5164	5.84	1	5	3	9	4	4	8	4	6	3	9	3	5	3	5	5	7	4	4	6	7	7	4	4	8	6	6	4	6	4	5	4	4	9	4	7	8	8	7	8	9	5	6	4	7	9	6
55510deg3.stdmask	5551	7.46667	6	3	6	9	7	4	9	7	8	8	7	7	7	10	7	6	9	5	5	8	6	7	5	9	5	8	6	8	8	7	8	5	9	5	7	10	9	8	6	9	10	7	6	5	8	8	7
56780deg2.stdmask	5678	6.8	7	8	9	9	8	7	6	6	7	8	8	7	6	4	3	6	4	6	5	5	7	6	4	7	7	6	4	7	8	5	6	8	7	9	7	9	6	7	5	8	9	4	8	5	6	8	7
57310deg2.stdmask	5731	7.05333	1	7	2	8	7	4	7	8	7	7	5	6	8	9	6	8	6	7	6	8	7	7	6	8	5	6	5	8	8	7	6	6	6	6	9	6	8	8	7	8	10	4	6	6	9	9	8
58610deg2.stdmask	5861	5.58667	4	2	3	8	6	1	4	7	2	4	8	4	4	8	7	6	5	5	4	8	6	7	8	3	5	6	4	5	6	1	5	6	5	7	4	7	8	6	5	8	8	7	6	4	6	6	6
59230deg2.stdmask	5923	7.54667	4	1	7	8	8	4	10	4	6	9	1	9	6	10	8	4	8	7	6	7	8	8	9	7	5	7	5	8	8	9	8	3	8	7	7	10	8	8	8	9	10	8	8	6	8	8	8
60590deg3.stdmask	6059	7.13333	1	10	3	8	7	2	10	5	8	5	8	7	7	10	7	7	10	6	5	5	8	7	7	7	5	8	5	7	8	6	5	7	7	7	4	9	8	8	7	8	9	7	7	7	8	9	6
61300deg3.stdmask	6130	6.77333	2	2	3	8	5	6	5	6	6	6	4	8	6	9	10	9	3	7	3	8	7	7	6	8	8	8	4	6	8	9	4	8	7	6	4	10	8	9	8	8	8	7	5	7	7	6	6
61620deg3.stdmask	6162	6.17333	6	3	4	7	5	3	4	5	8	6	3	8	5	10	7	2	5	6	4	6	8	7	8	7	5	6	4	7	8	4	5	3	7	8	5	10	8	7	4	8	10	6	5	6	8	8	5
65360deg3.stdmask	6536	6.54667	6	7	7	9	5	3	4	2	6	6	6	8	7	9	7	9	7	6	4	9	6	7	6	6	5	6	6	7	8	8	4	6	5	8	5	7	7	8	8	8	6	8	6	6	8	8	5
69200deg3.stdmask	6920	7.90667	5	8	10	9	4	6	8	9	7	8	5	9	8	10	10	3	7	6	7	9	8	7	5	9	8	9	6	8	8	8	8	7	7	9	9	10	9	10	9	8	7	7	8	7	8	10	6
69960deg1.stdmask	6996	7.86667	4	7	10	9	7	6	8	9	6	9	7	8	8	10	10	2	8	7	5	8	9	8	8	8	8	8	7	8	8	6	5	5	8	9	10	10	8	10	8	8	10	8	8	7	9	8	7
71830deg1.stdmask	7183	6.84	2	4	4	8	7	4	2	8	4	8	6	8	8	8	4	9	7	6	4	7	8	7	7	7	4	8	5	8	8	8	7	4	7	8	4	10	8	5	7	9	9	8	7	4	8	7	7
72530deg1.stdmask	7253	7.52	3	4	9	6	9	7	10	5	9	8	3	10	8	10	5	5	6	6	5	8	8	7	7	8	5	7	7	8	8	7	7	7	8	7	6	9	8	8	6	9	8	7	7	6	8	7	7
77500deg2.stdmask	7750	7.32	5	2	10	8	6	6	9	6	7	8	2	7	5	9	7	6	6	6	5	9	8	5	7	7	4	8	5	7	8	7	7	6	6	6	6	9	7	7	9	8	10	7	6	6	9	4	6
77770deg2.stdmask	7777	7.37333	5	9	5	7	8	3	10	8	8	8	4	10	8	8	5	8	5	6	5	7	7	7	6	9	5	7	5	8	8	10	6	4	7	7	7	9	8	6	8	8	10	5	7	4	9	9	7
77920deg2.stdmask	7792	6.70667	7	2	8	7	6	4	8	7	8	8	5	6	6	9	5	3	8	5	6	8	6	7	7	7	5	6	6	8	8	5	8	6	5	4	7	3	8	6	4	8	8	7	7	4	8	9	9
78910deg3.stdmask	7891	7.65333	6	1	9	8	8	6	8	10	7	7	7	10	6	10	9	8	7	7	5	8	7	8	9	7	4	8	6	7	8	10	7	3	6	6	7	10	9	6	8	8	9	8	8	5	9	8	8
84210deg2.stdmask	8421	7.29333	4	1	4	8	4	6	9	8	8	8	4	7	9	10	9	9	8	7	6	8	8	7	8	8	8	6	6	8	8	2	7	5	7	6	8	10	8	7	7	8	10	7	7	7	8	8	8
89230deg2.stdmask	8923	5.08	4	3	2	6	5	4	3	6	4	3	7	5	4	3	1	8	4	6	5	5	7	8	2	4	3	6	5	6	6	4	5	5	6	8	7	2	7	5	3	8	8	8	5	3	7	4	6
89890deg3.stdmask	8989	6.82667	5	4	7	7	6	4	6	5	8	6	8	7	7	7	9	9	7	6	6	8	6	7	4	6	5	6	6	6	8	5	4	6	5	8	4	8	8	7	5	8	8	7	5	6	8	9	7
93130deg3.stdmask	9313	6.58667	6	2	9	7	6	5	4	9	8	6	7	7	4	6	8	8	6	4	5	8	7	7	3	8	8	7	7	7	8	7	4	3	5	8	8	2	7	8	6	8	7	7	6	5	7	6	4
93170deg2.stdmask	9317	7.57333	7	9	8	10	6	4	10	4	7	6	8	9	8	10	9	9	9	6	5	8	6	9	6	8	5	7	4	8	8	8	7	6	7	9	4	10	8	10	9	8	10	7	5	6	6	8	6
93410deg1.stdmask	9341	7.77333	7	8	9	8	6	7	8	9	9	9	4	9	9	10	8	8	9	6	5	8	8	8	8	4	4	8	7	9	6	7	8	9	8	7	10	10	8	9	7	8	9	5	7	7	8	8	8
93840deg2.stdmask	9384	8.10667	9	9	5	8	8	5	8	8	6	8	6	10	9	10	9	6	7	6	6	9	8	7	4	8	8	9	7	9	8	10	6	8	9	8	10	10	8	9	10	8	10	10	8	7	9	7	9
97120deg2.stdmask	9712	5.30667	1	1	1	9	3	3	3	7	4	2	7	5	6	2	5	10	8	6	4	5	6	6	8	5	5	5	5	6	6	3	3	3	3	6	4	1	8	7	6	8	5	5	6	5	6	8	4
99880DEG3.stdmask	9988	5.01333	3	3	1	4	4	5	4	7	6	2	7	3	4	6	2	9	5	4	4	8	7	3	2	4	5	7	6	4	6	2	3	5	5	6	4	1	6	5	3	8	7	5	7	4	6	4	4
99990deg1.stdmask	9999	7.2	3	10	9	5	6	7	6	8	7	8	9	5	7	8	5	7	8	6	5	8	8	7	5	8	4	8	6	7	8	6	5	7	7	10	8	10	8	9	10	7	6	7	6	7	8	7	5
[truncated: 28 more columns]

## Sheet: Untrustworthiness
Response ID	Model pin	UntrustCaucFemaleAverage	R_12zgnDDCRNNxirw	R_1HbgVzsyisdwF48	R_tGTBmfWYvWiT35D	R_2VwJ06VMQHSN7Rj	R_11ipMVT065bUW0E	R_s545leelmC1KOUp	R_2zwrmSpOVjgoiwe	R_vD3aDsxsl4I6QKd	R_wMihUc1TgNpeBdn	R_a4ZdEGGn2djJxjb	R_2rUcisMJwO0fm9T	R_6QmGA3zlLvUt94Z	R_2UVgBV5aS4tOaec	R_xAcZ99g8fmmZ0bL	R_BDuzbVD2krAlBv3	R_2PsSTCc0ZhqRO0p	R_cMw3Gi5ScNRnN8B	R_1dyHwkL0rKgaZt4	R_1H8euQLvfeBLq1n	R_12lHg7NYuKfdufz	R_2dZuZJ9aNHgJxmR	R_3KDzy9SCPN9WZiU	R_XtYzBj0KhIl3Hb3	R_elLHqazS07pnssx	R_snbuIdzDOtEDBgR	R_Y9paRhqUjObhiCJ	R_3oF9ONKHfwbm9Xx	R_2Sk0AAxSp5r3ppS	R_2aVS47PYZkRM9WZ	R_1hQMczs7H8MzXuN	R_1eseyRXgj93EoZC	R_2ElRvLaVan0lnUB	R_2Ce9YaQQuIkfZme	R_3MzCw1EMZVCTOZT	R_1rfbAxkMBgSJb10	R_1Qhc78Keb2Tdjoi	R_1DTQnWnSSPI5196	R_1jOfUhB0vLWX4sl	R_1Srj8ftwPDpoQ3n	R_sZNvE6tQGHozaDL	R_1F4fJNqFla5D0YP	R_Xh1d6TTCmha8xcB	R_3Gy2SafE9sIEPQa	R_2Xapb5SWR52nvPT	R_3MAy92PVMZZUbP3	R_8iA7CLHMxFLDJEl	R_3dLJA9hvB60vqpE
10080deg2.stdmask	1008	5.7	9	1	10	1	3	4	7	8	2	5	7	3	7	3	10	9	7	7	2	5	6	4	8	5	8	4	6	5	7	5	6	4	7	4	7	7	5	5	2	7	5	6	10	10	9	2	6
10150deg3.stdmask	1015	4.28333	3	1	3	4	5	3	4	6	2	2	3	2	4	5	3	5	5	3	2	2	4	7	9	4	3	6	3	5	3	4	3	6	5	2	5	3	1	6	3	5	8	6	4	3	3	7	4
10460deg2.stdmask	1046	4.66667	6	1	8	1	6	1	4	4	2	5	4	5	4	2	1	6	6	3	6	3	4	3	9	5	6	6	4	5	6	3	5	4	7	4	5	4	5	5	8	6	4	6	10	3	4	7	5
10660deg1.stdmask	1066	5.95	3	1	9	6	7	8	6	6	2	2	8	5	6	8	6	2	3	7	1	8	6	8	7	5	3	8	7	4	7	5	6	7	8	5	7	6	7	6	8	7	8	6	10	10	5	2	6
10800deg3.stdmask	1080	5.83333	9	6	10	5	8	9	7	8	1	8	9	7	7	7	1	10	5	8	3	4	6	4	8	5	8	6	6	5	7	5	6	6	8	3	6	6	2	8	2	7	3	5	1	10	9	5	6
11780deg3.stdmask	1178	4.7	1	1	5	2	4	3	6	1	6	5	3	4	4	6	3	5	3	5	8	8	4	3	8	4	4	7	6	5	3	4	5	6	6	2	6	4	3	4	3	6	5	6	9	7	2	4	5
12100DEG1.stdmask	1210	5.71667	3	1	9	9	4	8	7	4	2	5	6	4	6	5	7	8	5	4	2	5	7	7	8	5	4	6	8	5	7	4	4	6	6	6	7	7	3	6	3	6	9	7	3	10	9	6	6
12160deg3.stdmask	1216	4.78333	3	1	7	4	3	3	3	2	2	3	2	4	5	1	1	3	4	3	8	7	7	8	7	5	3	6	3	5	8	4	4	9	7	4	6	6	3	7	7	7	2	5	2	10	5	4	5
12480deg3.stdmask	1248	5.23333	2	1	1	4	3	2	4	5	2	3	5	3	9	2	8	7	4	3	8	8	4	3	9	4	2	8	3	5	5	2	6	4	6	4	5	2	1	6	8	7	8	7	10	10	7	8	4
13050deg1.stdmask	1305	5.5	3	1	6	1	6	4	4	10	2	3	6	5	5	3	6	7	4	8	5	5	7	4	5	5	7	5	6	5	7	4	5	4	6	3	6	8	1	5	7	7	9	7	10	10	6	3	5
13060deg3.stdmask	1306	5.36667	4	1	2	5	5	3	4	5	2	4	5	6	5	7	10	6	4	5	6	5	6	5	8	5	3	5	7	5	8	5	7	6	6	4	7	4	4	6	3	7	5	5	3	8	8	6	7
13130deg2.stdmask	1313	5.58333	4	1	9	3	4	6	4	4	7	2	4	4	4	4	10	7	5	5	8	3	3	4	9	5	4	5	3	5	6	5	5	6	6	3	7	7	3	5	5	6	6	6	8	10	6	6	4
13310deg2.stdmask	1331	5.46667	7	1	6	1	3	7	3	6	2	2	10	7	4	5	10	4	5	7	5	9	5	8	8	5	2	5	3	5	8	3	7	6	7	4	5	4	3	7	3	7	5	7	10	10	2	5	6
13330deg3.stdmask	1333	5.18333	4	1	2	1	7	7	5	7	2	2	5	5	4	8	4	3	5	7	5	9	6	7	7	5	3	4	4	5	4	2	6	5	7	2	7	5	2	7	8	7	5	5	3	10	1	10	5
13340deg1.stdmask	1334	5.15	2	1	6	2	2	9	2	5	1	2	3	6	4	7	1	8	4	7	8	6	4	7	6	4	3	5	8	5	5	4	5	4	6	3	6	2	2	4	7	7	4	7	10	10	8	1	4
13790deg3.stdmask	1379	4.83333	1	1	4	4	4	2	3	2	1	2	7	2	5	7	8	5	4	4	8	7	5	8	9	4	2	4	4	5	5	2	5	6	7	3	7	2	2	7	2	7	3	5	10	9	8	8	4
15490deg1.stdmask	1549	6.31667	6	1	9	4	8	6	5	9	2	2	10	8	4	9	10	7	7	4	1	4	6	8	7	5	4	5	10	5	7	7	7	8	9	5	6	7	3	7	7	7	5	6	10	9	10	7	6
16050deg1.stdmask	1605	5.23333	1	5	6	4	5	5	3	2	2	2	2	2	7	2	3	4	4	3	7	9	8	6	9	4	3	4	7	5	6	4	5	5	5	4	7	7	6	6	3	7	6	5	10	10	10	4	4
16300deg3.stdmask	1630	4.66667	2	1	4	2	3	2	3	4	9	3	2	2	5	6	1	6	2	4	6	7	3	3	7	4	4	5	3	5	4	2	5	6	7	2	5	4	2	5	3	6	6	6	8	10	7	7	4
16810deg2.stdmask	1681	5.26667	4	1	3	7	4	2	7	4	1	3	7	5	6	4	2	4	5	4	4	2	5	6	8	4	2	8	5	5	6	3	5	8	7	6	6	6	4	7	5	6	8	6	10	9	3	8	6
17090deg2.stdmask	1709	4.98333	3	1	4	5	3	7	3	5	1	2	6	5	6	4	5	7	4	3	7	9	4	7	8	5	3	5	3	5	6	8	6	6	7	4	5	5	2	6	4	6	5	7	10	8	1	6	6
17460deg1.stdmask	1746	5.43333	9	1	9	3	5	5	3	7	2	2	8	6	6	9	2	4	3	7	8	4	4	7	7	5	2	6	5	5	8	4	5	7	6	4	5	6	5	6	3	6	8	6	9	10	3	4	7
17730deg2.stdmask	1773	4.71667	1	1	8	2	4	5	6	5	2	2	3	6	4	2	6	4	4	4	7	9	4	4	6	4	3	6	2	5	4	2	5	5	7	4	5	2	1	5	8	6	5	6	8	2	5	6	4
17800deg3.stdmask	1780	5.21667	6	1	4	2	4	10	4	8	2	4	7	5	3	3	1	7	3	4	4	8	3	3	7	4	2	6	4	5	4	2	6	6	8	6	5	4	4	4	2	6	8	6	10	9	9	10	7
18370deg1.stdmask	1837	4.61667	4	1	5	8	3	1	3	3	3	2	3	3	5	3	8	5	3	3	7	9	4	3	8	5	2	4	4	5	4	3	5	4	7	4	6	3	3	5	2	6	5	6	5	3	8	2	6
18740deg2.stdmask	1874	5.46667	2	1	9	2	5	5	6	5	1	2	6	4	7	1	2	8	5	5	7	4	7	3	5	4	8	7	7	4	8	8	6	7	7	2	5	7	3	5	2	5	3	7	10	9	4	7	7
19010dg2.stdmask	1901	5	3	1	6	2	5	4	3	2	2	2	4	5	7	4	1	6	5	6	5	6	4	4	6	4	4	8	2	6	5	8	5	7	7	4	5	4	4	6	2	7	6	6	7	9	7	8	4
19190deg2.stdmask	1919	5.2	6	1	6	1	2	8	8	5	2	3	7	3	9	6	1	8	4	7	4	9	4	8	6	5	5	7	7	5	7	2	5	7	8	2	5	6	1	5	8	7	7	6	10	8	9	2	7
19420deg3.stdmask	1942	5.28333	8	1	4	2	5	6	7	7	2	3	8	7	6	1	1	5	6	7	4	5	4	7	6	4	4	6	4	5	6	4	6	6	6	3	5	7	5	5	3	7	9	7	10	10	4	7	6
19430deg3.stdmask	1943	5.05	3	1	4	2	5	6	5	8	2	8	9	6	5	3	2	3	5	5	7	5	4	4	8	5	7	7	4	5	5	8	5	5	6	4	5	7	1	6	3	7	8	6	1	10	9	6	6
19440deg3.stdmask	1944	6	6	5	3	9	6	5	3	7	1	5	8	5	5	6	3	6	5	4	2	8	9	7	9	5	4	6	9	5	9	8	8	5	6	6	6	6	6	6	6	7	9	6	10	10	3	6	7
19740DEG3.stdmask	1974	5.08333	3	1	7	1	6	5	6	6	2	2	2	5	4	8	1	4	4	4	9	6	4	4	7	5	2	8	5	5	6	4	7	6	7	6	6	6	4	7	4	6	5	5	6	4	4	4	5
19750deg2.stdmask	1975	4.78333	3	1	4	9	3	2	3	8	2	2	2	5	6	3	10	6	4	3	9	5	4	3	4	4	4	8	5	5	5	2	4	4	5	2	5	4	5	6	6	7	5	6	2	8	2	5	7
19860deg1.stdmask	1986	5.25	1	1	4	5	4	6	4	4	5	2	6	7	4	5	10	5	4	3	5	8	3	7	6	4	5	7	6	5	4	8	5	5	6	5	5	5	3	4	7	6	2	6	9	10	6	2	5
19990deg1.stdmask	1999	6.58333	6	6	9	9	7	7	5	7	5	3	7	7	8	8	10	9	4	7	8	4	5	5	10	6	7	9	5	5	9	6	7	5	6	5	7	3	3	7	7	8	7	5	10	10	8	5	7
20010deg2.stdmask	2001	7.7	7	7	9	10	6	10	7	10	2	8	10	9	4	8	8	9	10	9	1	10	9	7	10	7	8	9	10	3	9	8	8	10	7	6	7	9	10	7	10	8	3	8	10	10	10	9	8
20050deg3.stdmask	2005	4.81667	2	1	7	9	5	4	3	6	2	3	5	7	5	4	1	4	5	4	5	9	3	6	8	4	2	5	5	5	7	7	6	5	8	3	6	3	1	3	5	7	4	6	4	3	9	2	6
20250DEG1.stdmask	2025	4.9	4	1	8	2	4	4	5	3	3	2	2	2	4	3	2	8	4	2	6	6	4	8	6	4	3	6	7	5	5	3	5	5	7	5	5	3	4	4	5	6	4	6	6	9	7	8	5
21060deg3.stdmask	2106	5.51667	4	1	10	2	5	5	7	8	2	3	7	7	4	4	10	9	3	8	4	2	5	2	8	5	4	4	7	5	7	4	6	4	5	6	5	7	5	6	3	6	8	6	2	8	7	5	7
21110deg1.stdmask	2111	4.83333	2	1	7	1	6	2	4	2	2	2	3	4	3	4	1	5	3	3	9	8	5	7	7	5	5	6	4	5	7	5	6	6	8	3	5	5	1	6	4	6	3	6	7	5	4	4	5
22220deg2.stdmask	2222	5.95	4	1	8	5	6	8	7	7	5	3	3	6	3	7	9	7	6	5	4	8	7	8	8	5	7	5	5	5	7	4	5	5	5	7	5	8	3	5	2	7	4	7	5	10	9	2	5
22700deg2.stdmask	2270	6.08333	8	7	5	7	3	9	8	10	2	5	10	6	8	6	7	9	5	7	2	8	7	3	10	5	5	6	6	5	8	3	7	6	9	7	7	9	3	5	3	6	9	5	8	10	7	6	4
23030deg3.stdmask	2303	4.66667	1	1	8	1	3	2	6	1	2	8	1	2	4	8	3	6	3	2	9	4	5	8	6	4	3	4	2	5	6	3	4	5	5	4	5	4	3	6	7	6	6	5	6	10	7	3	6
23090deg2.stdmask	2309	5.03333	6	1	9	3	2	4	6	5	2	3	2	5	4	9	1	5	3	7	9	7	4	3	5	4	4	7	3	5	7	2	5	6	5	3	5	7	2	5	4	6	8	6	10	2	9	5	5
23210deg2.stdmask	2321	4.43333	1	1	4	4	2	4	3	2	1	3	5	4	5	4	4	4	2	3	6	4	4	5	6	4	2	7	4	5	7	2	5	7	6	2	5	7	2	5	6	6	7	6	2	10	6	6	5
23220deg2.stdmask	2322	6.06667	7	1	9	4	6	7	7	9	1	3	4	8	7	5	10	7	5	3	4	2	6	9	6	6	2	6	8	5	9	7	7	10	8	5	6	8	1	4	8	7	4	6	10	10	9	10	6
23450deg3.stdmask	2345	5.4	4	1	5	4	5	8	3	7	7	3	2	5	4	3	1	10	6	4	5	7	5	3	6	4	5	7	5	5	6	5	5	6	5	6	6	3	4	4	7	6	9	7	6	10	5	7	4
24110deg3.stdmask	2411	6.18333	2	1	8	2	5	10	6	8	1	3	8	7	5	6	10	5	7	7	3	8	5	9	10	5	8	7	10	5	9	8	6	6	8	6	6	6	6	5	7	7	7	5	5	10	2	10	6
24120deg2.stdmask	2412	5.01667	3	1	4	7	6	6	4	6	2	3	6	5	3	4	1	4	5	3	8	5	3	5	6	5	3	5	7	5	5	7	7	6	6	6	7	5	4	5	3	7	7	7	4	10	10	3	6
24200DEG2.stdmask	2420	5.38333	8	1	7	4	6	5	3	6	2	2	5	5	5	6	3	8	4	5	6	9	6	8	9	5	5	5	5	5	7	2	4	4	7	8	5	5	5	5	9	6	2	6	6	5	7	9	7
24230DEG3.stdmask	2423	5.38333	1	1	4	4	5	3	6	5	5	2	9	5	5	4	7	3	6	4	7	7	5	8	9	5	4	6	4	5	8	5	6	6	8	3	5	6	1	5	6	7	5	5	10	9	3	5	7
24690deg3.stdmask	2469	6.28333	4	5	9	10	7	9	7	9	2	2	7	7	4	8	10	4	2	5	3	8	7	9	6	5	5	6	6	5	8	3	6	5	8	8	5	9	6	6	6	7	3	5	10	10	10	1	7
25180deg1.stdmask	2518	4.45	7	1	5	2	3	7	6	9	5	2	2	4	5	2	1	4	3	5	7	6	4	4	8	5	4	5	2	5	4	3	5	6	6	4	6	4	2	5	5	6	3	7	5	2	2	3	5
26520deg2.stdmask	2652	4.08333	1	1	1	1	2	2	3	2	1	3	4	2	3	4	1	3	2	6	8	4	3	4	10	4	2	6	2	5	4	3	4	3	8	3	6	3	1	5	3	6	3	6	7	3	7	6	5
26620deg2.stdmask	2662	4.8	2	1	7	2	3	4	4	6	8	2	2	4	5	4	1	2	4	4	8	9	5	5	6	5	2	4	4	5	7	3	5	5	6	3	7	3	3	6	5	5	3	6	6	10	6	5	5
28110deg3.stdmask	2811	5.08333	3	1	5	1	4	3	6	4	2	3	7	3	7	6	5	4	4	6	3	3	5	3	7	5	6	6	8	5	4	6	7	5	7	5	6	7	2	4	1	7	2	6	7	8	8	5	5
29210deg1.stdmask	2921	4.9	3	1	5	5	3	2	6	6	8	3	3	3	4	2	9	5	5	5	9	8	4	2	8	4	5	4	3	5	4	3	6	5	6	4	5	5	6	6	6	7	5	5	5	10	8	3	7
30050deg3.stdmask	3005	5.76667	2	5	8	5	6	6	5	5	2	5	4	4	8	8	3	4	4	6	6	3	6	8	7	6	6	5	4	5	7	6	6	9	6	6	5	6	1	6	4	6	8	6	1	10	7	9	5
30080deg3.stdmask	3008	4.88333	2	1	8	5	4	7	3	2	2	3	4	7	6	3	1	5	5	3	6	8	5	6	6	5	5	3	3	5	7	3	6	5	7	3	5	3	5	6	6	6	8	6	7	10	2	6	5
30120deg3.stdmask	3012	5.33333	2	1	6	2	5	6	7	6	2	2	5	5	4	2	7	8	3	5	6	9	7	8	6	4	7	8	8	5	7	4	5	5	5	3	5	4	1	6	6	7	7	6	10	10	8	5	6
33430deg2.stdmask	3343	6.21667	3	6	9	5	7	10	5	9	1	5	7	3	8	8	10	8	6	3	2	9	4	9	9	6	7	5	9	5	8	3	7	7	6	7	5	7	4	6	9	8	8	6	2	10	7	1	6
34660deg3.stdmask	3466	5.33333	6	1	8	5	3	7	5	7	2	3	8	6	5	3	6	4	6	4	6	8	4	8	6	5	7	5	4	5	7	4	6	5	7	2	6	4	5	7	7	7	5	7	5	10	1	8	5
35190deg1.stdmask	3519	6.53333	9	1	9	9	5	10	7	10	9	5	5	7	6	9	10	3	4	7	2	9	7	9	10	6	6	10	8	4	9	8	6	7	8	8	6	7	3	5	8	7	3	6	6	10	8	4	7
36360DEG1.stdmask	3636	5.96667	6	1	4	9	7	8	6	4	2	2	5	7	5	3	9	8	7	6	3	7	8	7	9	6	7	9	7	5	9	8	6	9	8	7	7	6	6	7	2	7	4	6	1	10	7	6	7
36450deg2.stdmask	3645	5.1	3	1	9	8	3	6	6	7	1	2	6	4	7	4	1	4	2	3	4	6	4	4	4	5	5	5	3	5	7	7	6	4	6	3	7	4	2	4	9	6	5	6	6	8	3	3	5
42470deg2.stdmask	4247	6.31667	7	1	10	9	6	9	4	9	9	4	6	6	7	8	5	7	2	8	7	7	5	7	8	5	7	5	5	5	7	4	6	5	6	5	7	7	5	7	2	7	6	5	6	10	2	6	6
43130deg1.stdmask	4313	6.25	7	1	9	5	7	10	6	10	1	2	6	7	7	10	10	7	4	6	4	5	8	8	6	6	6	6	7	4	7	8	7	6	8	3	4	8	5	7	6	7	7	5	10	10	10	7	6
43210deg2.stdmask	4321	5.86667	6	1	9	1	8	6	7	10	2	5	7	8	4	3	3	7	5	6	3	7	5	2	7	6	8	5	9	5	8	8	5	9	5	6	5	4	6	5	6	6	4	6	10	10	6	5	5
43690deg2.stdmask	4369	5.43333	4	1	9	2	4	3	5	5	1	3	7	7	5	8	2	4	6	4	8	7	4	4	5	6	3	4	4	5	7	4	5	5	5	2	4	4	2	4	6	7	8	6	10	9	9	9	4
46490deg2.stdmask	4649	4.96667	4	1	3	6	4	6	3	5	2	3	4	2	7	6	1	5	4	6	8	8	5	7	8	5	3	7	5	5	4	3	7	5	6	2	6	5	2	5	2	6	7	6	6	10	3	9	5
49290deg1.stdmask	4929	6.13333	7	1	9	5	4	9	5	8	1	2	9	7	6	4	10	3	7	7	2	9	8	9	8	5	8	8	7	4	7	4	7	6	8	4	7	5	5	5	4	7	7	6	10	10	3	6	7
51520deg3.stdmask	5152	5.43333	3	1	10	6	4	4	6	6	2	3	3	4	7	6	4	3	4	3	5	9	7	7	4	5	7	6	6	5	8	5	6	7	7	3	5	5	2	5	7	6	6	6	10	9	4	9	7
51640deg2.stdmask	5164	5.53333	6	1	7	2	6	3	3	4	2	8	4	2	6	7	6	4	3	5	9	7	7	8	8	5	2	5	6	5	8	6	7	5	7	2	7	6	1	7	7	7	9	6	10	10	2	2	5
55510deg3.stdmask	5551	5.33333	2	5	10	4	7	2	3	9	2	3	4	4	7	6	1	7	6	4	6	4	4	4	6	5	5	6	2	5	5	2	6	8	6	3	6	3	4	4	4	7	6	6	6	8	5	9	5
56780deg2.stdmask	5678	5.33333	4	1	6	2	4	5	5	3	2	8	5	4	7	8	2	7	5	3	6	3	4	8	9	4	6	8	2	5	6	2	6	6	8	7	6	5	4	6	2	7	1	6	10	8	3	7	4
57310deg2.stdmask	5731	5.3	4	1	8	3	6	6	4	5	2	3	4	7	5	7	5	3	6	4	5	3	4	7	6	7	5	6	3	5	5	7	6	6	5	5	5	4	3	6	3	5	7	6	5	7	8	4	6
58610deg2.stdmask	5861	5.16667	4	1	1	3	2	8	4	6	2	3	7	4	8	8	10	6	4	4	6	9	6	7	8	6	3	9	4	5	6	5	5	5	7	8	7	6	4	5	4	6	8	6	7	3	2	3	6
59230deg2.stdmask	5923	4.81667	1	1	10	7	7	2	4	7	2	5	2	5	3	6	2	3	3	4	9	2	3	7	5	6	4	6	4	5	7	2	6	4	3	3	5	5	2	4	7	7	6	5	2	9	5	5	5
60590deg3.stdmask	6059	6.56667	8	1	9	6	3	7	6	6	1	8	4	4	6	9	9	7	5	5	4	8	7	7	9	6	8	8	4	5	9	3	6	6	9	8	8	6	5	8	8	7	8	6	10	10	9	5	8
61300deg3.stdmask	6130	6.18333	4	1	7	10	6	9	6	6	2	2	2	7	4	6	6	6	4	7	1	9	6	8	9	6	7	7	7	5	7	5	5	6	6	7	3	7	7	8	3	7	8	6	4	10	10	10	7
61620deg3.stdmask	6162	5.1	6	1	2	5	3	6	3	4	2	2	5	5	5	4	3	3	6	6	2	4	7	4	10	6	3	7	6	5	7	4	7	7	7	3	5	6	1	7	7	6	3	6	10	7	8	7	7
65360deg3.stdmask	6536	5.16667	2	1	7	1	3	7	4	6	2	3	6	3	8	3	2	4	3	3	9	9	5	7	4	5	2	4	5	5	6	5	6	7	5	7	7	4	7	6	8	7	8	6	8	2	7	4	5
69200deg3.stdmask	6920	5.85	6	1	8	1	7	7	3	7	2	3	7	6	5	4	2	8	7	7	3	8	3	9	9	5	6	6	8	5	4	3	7	5	7	4	7	8	6	6	6	7	5	6	10	10	3	6	6
69960deg1.stdmask	6996	5.41667	3	1	7	3	7	4	6	3	1	3	4	6	4	7	8	8	2	3	3	9	5	9	8	6	3	5	6	5	7	7	6	5	7	7	5	6	3	6	5	7	3	6	6	8	10	8	6
71830deg1.stdmask	7183	5.08333	3	1	6	5	7	2	5	7	2	2	2	4	7	8	2	6	4	3	7	3	3	3	7	5	4	6	3	5	4	4	6	7	6	2	5	4	6	5	6	6	6	6	10	10	6	7	6
72530deg1.stdmask	7253	5.55	8	1	9	8	7	5	5	7	1	5	6	3	4	6	1	8	6	5	7	4	5	4	6	6	6	7	7	5	7	7	6	7	3	2	5	4	6	6	6	8	4	7	5	3	4	7	7
77500deg2.stdmask	7750	5.18333	2	1	7	2	7	9	7	8	1	2	7	5	6	2	2	7	6	5	4	4	6	2	5	5	9	7	6	5	6	6	6	6	7	3	6	5	4	5	4	7	7	6	6	10	8	1	5
77770deg2.stdmask	7777	5.31667	8	1	9	4	4	4	4	9	1	5	3	5	3	4	4	6	3	4	8	9	5	4	7	6	4	4	6	5	8	3	8	6	6	5	7	4	6	6	7	6	2	7	6	9	5	5	6
77920deg2.stdmask	7792	5.06667	2	1	9	2	8	6	5	3	2	5	1	4	8	8	1	3	2	4	8	5	3	4	6	6	3	6	8	5	4	6	7	5	4	4	6	6	4	5	6	4	7	5	10	10	7	4	6
78910deg3.stdmask	7891	5.83333	8	5	10	6	7	8	6	10	1	2	9	7	8	8	9	4	4	6	1	2	6	10	7	7	6	7	9	5	7	6	6	10	9	3	5	2	2	6	3	7	4	5	6	10	8	10	6
84210deg2.stdmask	8421	6.73333	8	1	10	10	6	8	6	10	2	2	9	6	7	9	10	8	9	6	1	9	7	8	7	6	8	7	10	5	7	8	7	5	7	5	7	10	5	5	6	7	6	5	10	10	10	9	7
89230deg2.stdmask	8923	5.08333	6	1	3	5	3	2	4	6	2	2	2	3	6	4	5	3	3	7	9	3	5	8	8	4	5	4	5	5	7	3	5	5	5	4	6	5	3	6	5	7	2	6	10	3	9	3	7
89890deg3.stdmask	8989	5.21667	2	1	6	2	8	7	3	6	1	3	3	6	3	4	8	9	4	4	2	10	5	8	8	5	4	5	6	5	6	8	6	7	8	2	6	7	1	5	2	7	3	6	6	10	3	3	5
93130deg3.stdmask	9313	5.85	6	1	10	4	3	6	7	8	4	2	5	6	7	4	9	4	7	7	2	8	8	4	9	4	2	6	6	5	7	8	7	7	7	5	7	5	8	7	2	7	3	6	10	10	8	9	7
93170deg2.stdmask	9317	6.43333	8	1	7	9	6	9	7	8	2	2	8	8	7	4	9	7	8	7	2	9	7	8	10	6	6	10	5	5	9	7	7	4	8	8	7	6	4	5	8	6	8	7	6	10	4	5	7
93410deg1.stdmask	9341	5.91667	4	1	8	1	8	10	6	10	1	2	4	6	6	8	5	8	7	6	3	7	7	7	9	4	8	7	9	5	6	3	7	7	4	3	7	9	2	5	5	6	8	5	5	10	7	2	7
93840deg2.stdmask	9384	5.71667	6	1	10	1	5	5	7	8	6	3	4	8	5	5	8	9	6	7	3	6	4	5	5	6	6	4	3	5	7	7	6	6	5	2	5	3	3	6	3	7	8	7	7	10	5	10	6
97120deg2.stdmask	9712	5.51667	4	1	8	1	3	8	7	5	2	2	4	6	6	5	10	4	3	7	6	9	6	6	5	4	5	5	5	5	7	5	5	5	9	5	5	4	4	6	3	6	5	7	10	10	4	6	7
99880DEG3.stdmask	9988	5.05	2	1	3	2	3	9	4	3	2	4	5	3	8	6	1	3	2	6	9	8	4	7	8	4	3	8	5	5	6	5	5	4	8	4	5	6	2	4	2	7	8	6	10	9	9	9	6
99990deg1.stdmask	9999	5.6	8	1	9	8	3	7	7	7	5	2	5	7	5	6	10	9	3	7	4	7	4	4	7	5	8	6	5	5	7	7	5	7	8	5	5	2	5	4	2	7	6	4	6	2	3	8	5
[truncated: 13 more columns]

## Sheet: individuallevel
	PptRace	SexualInAccuracy	SexualInAccuracyFisher	ASIAN_CONTACT	CAUCASIAN_CONTACT	gender (2 = female)	age (in years)	sexual orientation (1 = heterosexual, 2 = bisexual)	ethnicity (1 = Caucasian, 2 = East Asian)	parents ethnicities	Caucasian ethnicity from (1 = US, 6 = other)	Caucasian ethnicity from	place of birth	place of birth	How long have you lived in the US or Canada for? (in years)	Country outside US or Canada?
R_12DQLU7Ly2Afu6x	1	-0.0314706	-0.031481	1.125	5.14286	2	37	2	1	1	1		1		37	2
R_0jk9qE59D3AWeRD	1	0.09671	0.0970132	3.75	5.57143	2	55	1	1	1	1		1		55	2
R_31N258M30X1shyw	1	0.0473941	0.0474297	3.5	4.28571	2	33	2	1	1	1		1		33	2
R_r74A592p7HUTGNz	1	0.476082	0.517906	2.375	5.42857	2	26	1	1	1	1		1		26	2
R_uk4v09GJg5dDxKN	1	0.0593705	0.0594404	1	6	2	26	1	1	1	1		1		26	2
R_3K5YFamNe2NzLIR	1	0.0550843	0.0551402	1.625	5.85714	2	36	1	1	1	1		1		36	2
R_2pVSWBbr5oBknDX	1	0.105828	0.106225	1.75	5.85714	2	25	1	1	1	1		1		25	2
R_2XizNPLKy3PppyQ	1	0.115527	0.116045	2.25	5.71429	2	34	1	1	1	1		1		34	2
R_2V1FWF3mbWznupE	1	0.213462	0.216796	1.25	5.85714	2	43	1	1	1	6	swiss	1		43	2
R_1OCrhhiJrcwW1NP	1	0.201759	0.204565	2	5.71429	2	36	1	1	1	1		1		36	2
R_0lgdSWkWgi9WdeV	1	0.0934742	0.0937479	3.25	5.42857	2	34	1	1	1	1		1		34	2
R_30dT6CydR9Uz532	1	-0.00984381	-0.00984413	3.375	5.14286	2	24	1	1	1	1		3		24	2
R_2E5Ih8cJyY83Ywe	1	-0.0791385	-0.0793043	1.5	5.71429	2	25	1	1	1	1		1		25	2
R_xhI8dlwwPZRIww1	1	0.0521798	0.0522273	3.125	5.71429	2	33	1	1	1	1		1		33	2
R_2pJqanYFlRWxe6F	1	0.198403	0.20107	1	6	2	48	1	1	1	1		1		48	2
R_3F4Ap1SJ93MM3wz	1	-0.0352883	-0.035303	2.25	5.57143	2	48	1	1	1	1,6	Irish	1		48	2
R_1mO9uD0XA0rRMAh	1	0.118139	0.118693	1	5.71429	2	52	1	1	1	1		1		52	2
R_2D02bCcX9IWgYT4	1	0.0424951	0.0425208	3.25	5.42857	2	44	2	1	1	1		3		44	2
R_2ZBnww9QSpEkPkN	1	-0.002263	-0.002263	3.25	5.14286	2	54	1	1	1	1		1		54	2
R_RboKQZjMPUW3QxX	1	0.196712	0.19931	3.25	4.42857	2	24	2	1	1	1		1		24	2
R_263ZI3zvtm0YcNl	1	0.0264864	0.0264925	3.75	3.42857	2	24	2	1	1	1		1		24	2
R_3G0Vm3wadyUmGHi	1	-0.00185551	-0.00185551	3.625	3.42857	2	22	1	1	1	1		1		22	2
R_OdkqQrprMeBNudH	1	0.0935937	0.0938684	1.125	5.71429	2	34	1	1	1	1		1		34	2
R_33CFCYU7jiJYrnI	1	0.151667	0.152846	1.875	5.71429	2	52	1	1	1	1		1		52	2
R_3Rr4ZPjc5Z21YcL	1	0.14939	0.150516	3.5	4.42857	2	45	1	1	1	1		1		45	2
R_1jWnxAsroXqLXZw	1	0.099034	0.0993597	1.75	5.28571	2	41	1	1	1	1		1		41	2
R_rdmNZRikvuvLOW5	1	0.178473	0.180405	3.125	6	2	39	1	1	1	1		1		39	2
R_2ClUdgVWQ8iQZXO	1	0.193662	0.196139	1.125	6	2	37	1	1	1	1		1		37	2
R_1OjAAtWlrAYXJIG	1	0.209277	0.212415	1.375	5.28571	2	58	1	1	1	1		1		58	2
R_xxXTSNtC36KVUdP	1	0.135798	0.136642	2.25	5.28571	2	34	1	1	1	1		1		34	2
R_1jkNsLbbth0yzp0	1	0.037262	0.0372793	3.375	5.42857	2	37	1	1	1	1		1		37	2
R_0qQglKL6nIpOY8N	1	-0.0300057	-0.0300147	3.125	3.85714	2	41	1	1	1	1		1		41	2
R_1i2REQR0WmH5y9Z	1	0.179153	0.181108	3.125	3.71429	2	45	1	1	1	1		1		45	2
R_x3jyfc9Yi4ECcZb	1	0.216626	0.220113	3.875	4	2	38	1	1	1	6	CANADIAN	1		38	2
R_12JdkwTYH7aGydT	1	0.137959	0.138844	2.25	4.85714	2	65	1	1	1	1		1		65	2
R_1JJUhYKX2hwuItF	1	0.0509718	0.051016	3.25	3.85714	2	36	2	1	1	1		1		36	2
R_3ekLxH4sEDVqdmJ	1	-0.0017443	-0.0017443	1.375	4.85714	2	55	1	1	1	1		1		55	2
R_240oIr33CewgsO3	1	-0.0825856	-0.0827742	4.375	6	2	31	1	1	1	1		1		31	1
R_12Q28FIL67qQucC	1	0.0702693	0.0703853	3.375	5.28571	2	34	1	1	1	1		1		34	2
R_1f3IGhwuJxyNzZE	1	0.212791	0.216093	3.125	3.85714	2	41	1	1	1	1		1		41	2
R_2fds4TtgAQrqMhd	1	-0.108297	-0.108724	3	4	2	45	1	1	1	1		1		45	2
R_2X4i6FdQPD6Qscy	1	0.00617799	0.00617807	1.625	5.85714	2	35	1	1	1	1		1		35	2
R_3nPAkrRVHcmW8i3	1	0.0429851	0.0430116	2.875	3.85714	2	27	1	1	1	1		1		27	2
R_3gXh6pP2wKsQ3xj	1	0.0906486	0.0908981	2.25	5.85714	2	50	1	1	1	1		3		10.5	2
R_2YPmPuMBBWWoA64	1	0.237722	0.242358	4	5.42857	2	31	1	1	1	1		1		31	2
R_URv4EqiExu1CYkF	1	0.122724	0.123346	2.75	5.57143	2	32	1	1	1	1		1		32	2
R_3no8D452WowXK8s	1	-0.0847642	-0.0849681	3.125	5.85714	2	65	1	1	1	1		1		65	2
R_3rNC0b9M9Be4Gug	1	0.0892077	0.0894454	1.5	6	2	45	2	1	1	1		1		45	2
R_3iKe4b5v3lONryB	1	0.0777428	0.0779	1.5	5.71429	2	32	2	1	1	1		1		32	2
R_d1rfe2UORKZ0rU5	1	0.16385	0.165341	3.375	3.71429	2	42	1	1	1	1		1		42	2
R_ey4WXWkaK5lv0S5	1	0.0208428	0.0208459	1.5	5.42857	2	68	1	1	1	1		1		60	1
R_T64TzDgshT3leWB	1	0.154291	0.155533	2.375	5	2	28	1	1	1	1		1		28	2
R_2TtIJ9PqxJdIrsf	1	0.083176	0.0833686	4.5	5.14286	2	24	2	1	1	1		1		24	2
R_0wUCeDhyHL36e53	1	-0.0405786	-0.0406009	2	5	2	41	1	1	1	1		1		41	2
R_1qVsL8lb3ospmvc	1	0.0279046	0.0279118	1.625	5.71429	2	56	1	1	1	1		1		56	2
R_3fdVzMFsAhsWx3o	1	0.249533	0.254915	3.25	4.71429	2	44	1	1	1	1		1		44	2
R_3g5COMwpQm40tno	1	-0.174438	-0.17624	2.625	4.28571	2	54	1	1	1	1		1		32	1
R_1Ov2hDEV54AYylS	1	-0.150575	-0.151729	4.375	5.14286	2	31	1	1	1	1		1		28	1
R_1r8sRRIqhw3xsaM	1	-0.0536042	-0.0536556	1	5.28571	2	33	1	1	1	1		3		33	2
R_1pDqHG90He98Mo8	1	0.208777	0.211892	3.75	4.71429	2	60	1	1	1	1		1		60	2
R_1n3fkDoNpKXk4wF	1	0.0264834	0.0264896	3.875	5.42857	2	33	1	1	1	1		1		33	2
R_3sh5mBV0bePOMh7	1	0.124196	0.124841	2.25	5.71429	2	57	1	1	1	1		1		57	2
R_2AYCN5oUflAlmlp	1	0.0332383	0.0332505	1	6	2	43	1	1	1	1		1		43	2
R_3KpwD5fvnsZ7bkV	1	-0.0152343	-0.0152355	3.5	3.85714	2	29	1	1	1	6	us	1		29	2
R_1Eg6S3nst8ga2TP	1	-0.108805	-0.109237	2.75	5.42857	2	53	1	1	1	1		1		53	2
R_2EoafuPwdZX0JVi	1	-0.202405	-0.205239	3.625	3.57143	2	30	1	1	1	1		1		30	2
R_3dNfrSPZKyr5PSU	1	0.107005	0.107416	1.625	4.42857	2	64	1	1	1	1		1		64	2
R_2YrX7ruTd1JDk9h	1	-0.122657	-0.123277	1.375	4.57143	2	24	1	1	1	1		1		24	2
R_20Mf8ZYQkggsEyG	1	-0.16208	-0.163522	4.75	5.28571	2	26	1	1	1	1		1		26	2
R_2uUkvUc9J61TxWO	1	0.181776	0.183819	2	6	2	39	1	1	1	1		1		39	2
R_2sRrsIRWFAm49Rw	1	0.11853	0.11909	1.25	6	2	45	1	1	1	1		1		45	2
R_a33nyaT8owBiG3L	1	-0.0680645	-0.0681699	3	4.14286	2	47	1	1	1	1		1		47	2
R_2B9a77fQUY3hBHg	1	0.0108613	0.0108617	2.375	4.28571	2	19	1	1	1	1		1		19	2
R_24bFInFQUWE2CWk	1	0.11547	0.115987	3.875	5.28571	2	29	2	1	1	1		1		29	2
R_yNDpculkSbUAKBz	1	0.281342	0.289139	1.875	5.57143	2	64	1	1	1	1		1		64	2
R_1N2gm0LStkCgsM6	1	0.0339318	0.0339448	1.125	5.14286	2	20	1	1	1	1		1		20	2
R_25EDzpl1lJItCO6	1	0.115225	0.11574	2.75	5.57143	2	52	1	1	1	1		1		51	2
R_3PYNeuXB52r37Xw	1	-0.103899	-0.104275	4.625	5.28571	2	37	1	1	1	1		1		37	2
R_5bSZ6KdOikyyBMd	1	0.180487	0.182486	1.125	6	2	54	1	1	1	1		1		54	2
R_2VmOOAeeRRojJ4Q	1	0.0797231	0.0798927	1.25	4.71429	2	29	1	1	1	1		1		29	2
R_3HFwIxTErrbtrDb	1	-0.0174835	-0.0174853	1.625	5.85714	2	32	1	1	1	1		1		32	2
R_1l6Hm5tIJnsl2iF	1	0.123449	0.124082	1	6	2	25	1	1	1	1		1		25	2
R_3kGGqGIzxyifTxQ	1	-0.0561719	-0.0562311	4.125	3.57143	2	27	1	1	1	1		1		27	2
R_3CKr7mzwagcBvpc	1	0.075605	0.0757495	3.375	4.85714	2	33	1	1	1	1		1		33	2
R_xn3kTWW8G5UdDEd	1	0.00293071	0.00293072	2.25	4.71429	2	27	1	1	1	1		1		27	2
R_6XrLOH8lSuPGNuF	1	-0.0285038	-0.0285115	1.25	5.71429	2	31	1	1	1	1		1		31	2
R_2R3uexufAOMwg1O	1	0.00360362	0.00360364	1.625	5.42857	2	20	1	1	1	1		1		20	2
R_vf6Us1YFqSyKbKh	1	0.0399861	0.0400074	4.375	4.71429	2	42	1	1	1	1		1		42	2
R_1plBqhjmIbceTSF	1	0.0762194	0.0763675	4	4.57143	2	31	1	1	1	1		1		31	2
R_1mX8Zm64577q8dC	1	0.235957	0.240488	2.25	4.28571	2	34	1	1	1	1		1		34	2
R_BxnFvjgvw96KLhD	1	-0.0496724	-0.0497133	1.375	5.28571	2	30	1	1	1	1		1		30	2
R_yO3sZflkbUFyFih	1	0.0707714	0.0708899	3.125	4.28571	2	28	1	1	1	1		1		28	2
R_1dmH6v1PQ7RtSJy	1	0.0596076	0.0596783	2.125	5.71429	2	37	1	1	1	1		1		37	2
R_sCoPWik8NKBVpbX	1	0.0864175	0.0866336	1.5	5.85714	2	31	1	1	1	1		1		31	2
R_1dpfQITXGdihO2M	1	0.118045	0.118598	2.625	5	2	31	2	1	1	1		1		31	2
R_2zCTrOifCxr4KYb	1	0.144131	0.145142	3.25	5	2	41	1	1	1	1		1		41	2
R_3oFUAl6RJYmz5GZ	1	0.129639	0.130373	3	3.14286	2	34	1	1	1	1		1		34	2
R_3pfEuwQ7wjUTAnN	1	0.16975	0.171409	2.625	4	2	41	1	1	1	1		1		41	2
R_1ig1RdlFOIWGnt4	1	0.156882	0.158189	1.625	6	2	28	1	1	1	1		1		28	2
R_1QMg0ExYSsxzsxn	1	0.0325892	0.0326007	3.125	4	2	62	2	1	1	1		1		62	2
R_1NlCpMDv9JlpbQ4	1	-0.0696993	-0.0698125	1	5.71429	2	28	1	1	1	1		1		28	2
R_3hrx3BRHyx77mHH	1	0.205921	0.208908	2.25	6	2	26	1	1	1	1		1		26	2
R_1KeTQpBsUFegPJb	1	0.089118	0.0893551	1	5.71429	2	46	1	1	1	1		1		46	2
R_3CBpcXwJoK38r1i	1	0.173592	0.175368	3.25	5.57143	2	36	1	1	1	1		3		36	2
R_1BREY5558J7brwY	1	0.0359283	0.0359438	3	5.57143	2	35	1	1	1	1		1		35	2
R_2D5M3U86tKDPfA7	1	-0.135203	-0.136036	1	6	2	51	1	1	1	1		1		51	2
R_21ujM33mmkli0y9	1	0.107488	0.107905	1	6	2	40	1	1	1	1		1		40	2
R_eVifjSjpKBU9UAx	1	0.162241	0.163687	1	6	2	57	1	1	1	1		1		57	2
R_r7wcRU1G5De71Kx	1	0.0289033	0.0289113	3.25	5.28571	2	39	1	1	1	1		1		39	2
R_OH98izYijSYQLXH	1	0.231699	0.235984	3.125	3.85714	2	27	1	1	1	1		1		27	2
R_3s0Pz3HzO2I1WAi	1	0.0865982	0.0868157	2.875	3.85714	2	22	1	1	1	1		1		22	2
R_OerlRRtxD6CfhHX	1	0.0490514	0.0490908	2.875	6	2	62	1	1	1	1		1		62	2
R_OoFS5JE7eDKMeQ1	1	-0.103545	-0.103918	3.5	4	2	48	2	1	1	1		1		48	2
R_2XdOCdqbhIEwiad	1	-0.19411	-0.196604	2.5	4.28571	2	61	1	1	1	1		1		61	2
R_1rDP43Ju2SE0x23	1	0.0432323	0.0432593	2.375	4.71429	2	40	1	1	1	1		1		40	2
R_2SdYnCcI5j0J03G	1	0.0389664	0.0389861	2.75	4.85714	2	54	1	1	1	1		1		54	2
R_1hQqaZtxDdypmEu	1	0.233081	0.237445	2.75	5.42857	2	59	1	1	1	1		1		59	2
R_1r3sdJ0YSqWOUzS	1	0.0193612	0.0193636	3.375	5.28571	2	63	1	1	1	1		1		63	2
R_2WGpmIPhvoUqLLZ	1	0.201292	0.204079	1.75	4.71429	2	31	1	1	1	1		1		31	2
R_2SqUehsDXhPRVnJ	1	-0.132072	-0.132848	4.5	5.28571	2	35	1	1	1	1		1		35	2
R_3nuSDY3Rc9ku4U3	1	0.0994828	0.0998129	1.875	4.28571	2	30	1	1	1	1		1		30	2
R_3Ge18blTIwS4wuK	1	0.295625	0.304718	2.875	5.42857	2	64	1	1	1	1		1		64	2
R_d4lgwWFp24fwyCB	1	0.044151	0.0441797	2.75	5.57143	2	39	2	1	1	1		1		39	2
R_2Qn9XTBBfUviGQ0	1	0.0203944	0.0203973	1.25	4.14286	2	56	1	1	1	1		1		56	2
R_1mgTyMk5SeCfAS7	1	-0.0331363	-0.0331484	2.625	5.71429	2	49	1	1	1	1		1		49	2
R_3LaJZAEBd04n8VC	1	-0.123555	-0.12419	1.5	6	2	54	1	1	1	1		1		54	2
R_4IAgef6PR7Ee5dD	1	0.00522386	0.00522391	2	4.42857	2	28	2	1	1	1		1		28	2
R_2YgLXwWSDQB7DF6	1	0.158764	0.160119	1.75	5.71429	2	61	1	1	1	1		1		61	2
R_1gc0hBaaQlfT7mu	1	0.104142	0.104521	2.75	5.57143	2	53	1	1	1	1		1		53	2
R_1o1EzrettAlsfp7	1	0.0146702	0.0146713	3.125	4.85714	2	31	1	1	1	1		1		31	1
R_12KYtclxVjMJSYs	1	0.0536663	0.053718	1.625	6	2	28	1	1	1	1		1		28	2
R_2PgHzLnzVoxaNge	1	0.157121	0.158433	2.375	5.57143	2	46	1	1	1	1		1		46	2
R_6LRc8NZEe6eoXzb	1	0.12876	0.129479	3	5.28571	2	41	1	1	1	1		1		41	2
R_4ZKJA6og5Uf5Ff3	1	-0.00817593	-0.00817612	1.875	5.42857	2	48	1	1	1	1		2	United Kingdom	6	1
R_1LwBL4R2PudRn6W	1	0.0665184	0.0666168	1	5	2	35	1	1	1	1		1		55	2
R_2fALLy7bvYr0BI2	1	0.130738	0.131491	3.25	5.57143	2	44	1	1	1	1		1		44	2
R_3MrkFcqX0Mb39qC	1	0.057006	0.0570679	1.625	5	2	31	1	1	1	1		1		24	1
R_3HGHrKVG81xPzO9	1	-0.0369742	-0.0369911	3.375	4.71429	2	34	1	1	1	1		1		34	2
R_3NV9bEfNlnRu1YJ	1	-0.0329255	-0.0329375	1.375	6	2	54	1	1	1	1		1		54	2
R_1oo6n5t72OeCvGD	1	0.081325	0.081505	2	4.42857	2	39	1	1	1	1		1		39	1
R_3hbX75Fp2nnPDXa	1	0.199477	0.202188	2.5	5.57143	2	38	1	1	1	1		1		38	2
R_2bJp1OGbre3gSZH	1	0.104139	0.104518	2.5	5.42857	2	42	1	1	1	1		1		42	2
R_12zgnDDCRNNxirw	1	0.108204	0.10863	2.25	5.14286	2	54	1	1	1	1		1		54	2
R_1HbgVzsyisdwF48	1	0.0231524	0.0231566	3.625	5.57143	2	28	2	1	1	1		1		28	2
R_tGTBmfWYvWiT35D	1	0.165165	0.166692	1.875	6	2	34	1	1	1	1		1		34	2
R_2VwJ06VMQHSN7Rj	1	0.130531	0.13128	3.125	4	2	66	1	1	1	6	Switzerland	1		66	2
R_11ipMVT065bUW0E	1	0.187529	0.189775	2.875	6	2	50	1	1	1	1		1		50	1
R_s545leelmC1KOUp	1	-0.061064	-0.0611401	2.125	6	2	36	1	1	1	1		1		34	1
R_2zwrmSpOVjgoiwe	1	0.0705921	0.0707097	2.875	5.14286	2	30	1	1	1	1		1		30	2
R_vD3aDsxsl4I6QKd	1	0.143289	0.144282	2.75	4.42857	2	58	1	1	1	1		1		58	2
R_wMihUc1TgNpeBdn	1	0.0063413	0.00634138	4	5.14286	2	20	1	1	1	1		3		10	2
R_a4ZdEGGn2djJxjb	1	0.0750105	0.0751517	2.25	5.42857	2	44	1	1	1	1		1		44	2
R_2rUcisMJwO0fm9T	1	0.219576	0.223211	3.75	3.85714	2	43	1	1	1	1		1		43	2
R_6QmGA3zlLvUt94Z	1	0.147342	0.148422	1.875	6	2	48	1	1	1	1		1		48	2
R_2UVgBV5aS4tOaec	1	0.12531	0.125972	2.5	5	2	28	1	1	1	1		1		28	2
R_xAcZ99g8fmmZ0bL	1	0.081024	0.081202	2.875	3.85714	2	60	1	1	1	1		1		60	2
R_BDuzbVD2krAlBv3	1	0.0975117	0.0978225	4.25	5.14286	2	37	1	1	1	1		1		37	2
R_2PsSTCc0ZhqRO0p	1	0.0704064	0.0705231	1.625	5.42857	2	38	1	1	1	1		1		38	2
R_cMw3Gi5ScNRnN8B	1	0.0775656	0.0777218	2.5	5.85714	2	26	1	1	1	1		1		26	2
R_1dyHwkL0rKgaZt4	1	0.0207349	0.0207379	2	5.28571	2	35	1	1	1	1		1		35	2
R_1H8euQLvfeBLq1n	1	0.0980138	0.0983295	3.375	6	2	45	1	1	1	1		1		45	2
R_12lHg7NYuKfdufz	1	-0.131346	-0.132109	2.5	5	2	40	1	1	1	1		1		40	2
R_2dZuZJ9aNHgJxmR	1	0.116913	0.11745	2.25	5.71429	2	38	1	1	1	1		1		38	2
R_3KDzy9SCPN9WZiU	1	0.167904	0.169509	2.625	5.28571	2	61	1	1	1	1		1		61	2
R_XtYzBj0KhIl3Hb3	1	0.245186	0.250284	3	5.57143	2	25	2	1	1	1		1		25	2
R_elLHqazS07pnssx	1	0.0648678	0.064959	1	5.28571	2	50	1	1	1	1		1		50	2
R_snbuIdzDOtEDBgR	1	0.0467286	0.0467626	3.125	5	2	45	1	1	1	1		1		45	2
R_Y9paRhqUjObhiCJ	1	-0.0542206	-0.0542738	1	4.42857	2	38	1	1	1	1		1		38	2
R_3oF9ONKHfwbm9Xx	1	0.076908	0.0770602	3.25	4.42857	2	36	1	1	1	1		1		36	2
R_2Sk0AAxSp5r3ppS	1	-0.0095299	-0.00953019	2.5	5.71429	2	27	1	1	1	1		1		27	2
R_2aVS47PYZkRM9WZ	1	-0.0229283	-0.0229323	3.125	5	2	46	1	1	1	1		1		46	2
R_1hQMczs7H8MzXuN	1	-0.00431727	-0.00431729	1.375	5.28571	2	57	1	1	1	1		1		57	2
R_1eseyRXgj93EoZC	1	0.0990762	0.0994023	2.875	4.71429	2	40	1	1	1	1		1		40	2
R_2ElRvLaVan0lnUB	1	0.14807	0.149166	4.5	4.71429	2	39	1	1	1	1		1		39	2
R_2Ce9YaQQuIkfZme	1	0.00127999	0.00127999	1	4.71429	2	25	2	1	1	1		1		25	2
R_3MzCw1EMZVCTOZT	1	-0.0802313	-0.0804042	3	5.57143	2	47	1	1	1	1		1		47	2
R_1rfbAxkMBgSJb10	1	0.0869986	0.0872191	3.75	3.71429	2	27	1	1	1	1		1		27	2
R_1Qhc78Keb2Tdjoi	1	0.226054	0.230027	4.125	5.71429	2	30	1	1	1	1		2	Russia	27	1
R_1DTQnWnSSPI5196	1	0.0171638	0.0171655	2.375	5	2	64	1	1	1	1		1		64	2
R_1jOfUhB0vLWX4sl	1	-0.0878361	-0.088063	3.125	4	2	40	1	1	1	1		1		40	2
R_1Srj8ftwPDpoQ3n	1	0.150024	0.151165	3.5	6	2	30	1	1	1	1		1		30	2
R_sZNvE6tQGHozaDL	1	0.0369204	0.0369372	2.75	3.71429	2	49	1	1	1	1		1		49	2
R_1F4fJNqFla5D0YP	1	0.0898854	0.0901287	2.25	4.14286	2	54	1	1	1	1		1		54	2
R_Xh1d6TTCmha8xcB	1	0.0275229	0.0275298	3.875	3.42857	2	49	1	1	1	1		1		49	2
R_3Gy2SafE9sIEPQa	1	-0.0978636	-0.0981778	2.625	5.14286	2	51	1	1	1	1		1		51	2
R_2Xapb5SWR52nvPT	1	-0.113537	-0.114029	2	5.57143	2	32	1	1	1	1		1		32	2
R_3MAy92PVMZZUbP3	1	0.118105	0.118659	1.625	5.71429	2	30	1	1	1	1		1		30	2
R_8iA7CLHMxFLDJEl	1	-0.128288	-0.128999	2	4	2	32	1	1	1	1		1		32	2
R_3dLJA9hvB60vqpE	1	0.154834	0.156089	2.625	3.71429	2	38	1	1	1	1		1		38	2
R_PZGMYMsQMeeKgGR	1	0.144652	0.145674	1	6	2	59	1	1	1	1		1		59	2
R_UQj2L4kx9ElHgGJ	1	0.0359315	0.035947	1	4.42857	2	35	1	1	1	1		1		35	2
R_2SAWvC4jhD5eiRv	1	0.0659029	0.0659985	4.375	4.28571	2	21	1	1	1	1		1		21	2
R_1Qme0gH78Vai6mB	1	0.215903	0.219355	2.5	4.14286	2	58	1	1	1	1		1		58	2
R_tMWpxdSIjtiOD8l	1	0.136789	0.137652	1.625	4.28571	2	23	1	1	1	1		1		23	2
R_1mgz1vY6LlkRQ4C	1	0.197106	0.19972	2.375	5.57143	2	52	1	1	1	1		1		52	2
R_C1PGtaKCUck1IAN	1	0.0256428	0.0256484	2.5	4.42857	2	54	1	1	1	1		1		54	2
R_3lLGC7Z2KxPBTHK	1	0.0855311	0.0857406	2.625	5.57143	2	31	1	1	1	1		1		31	2
R_1LcyRxFbmTckAAC	1	-0.00347381	-0.00347382	3.5	4	2	44	1	1	1	1		3		44	2
R_1DThDQoWtVBfaaL	1	0.249281	0.254646	3.375	5.57143	2	38	1	1	1	1		1		38	2
R_wMHmz1GHQ3PUkil	1	0.224333	0.228214	2.5	5.42857	2	35	1	1	1	1		1		33	1
R_25z6SiI39w1gCS5	1	0.191932	0.194342	1.375	5.57143	2	64	1	1	1	1		1		64	2
R_z0Zj85VMwfEYOfD	1	-0.0472364	-0.0472716	2.5	5.85714	2	49	1	1	1	1		1		49	2
